# Supplementary material for: Co-regulatory activity of hnRNP K and NS1-BP in influenza and human mRNA splicing
Source: Nat Commun. 2018 Jun 19;9:2407. doi: 10.1038/s41467-018-04779-4 (PMC6008300; doi:10.1038/s41467-018-04779-4)
Supplement: Supplementary file 3 — Supplementary Data 1 [file 41467_2018_4779_MOESM3_ESM.xlsx]

## Sheet: Sheet1
event_id	gene_symbol	event_type	dPSI_hnRNPK	dPSI_NS1BP	pval_hnRNPK	pval_NS1BP	reads_hnRNPK	reads_NS1BP	reads_Merge	short_probepair	long_probepair	event_position(hg18)	Mock1_PSI	Mock2_PSI	Mock3_PSI	Mock4_PSI	Mock5_PSI	Mock6_PSI	siK1_PSI	siK2_PSI	siK3_PSI	siNS1BP1_PSI	siNS1BP2_PSI	siNS1BP3_PSI	Mock1_short_isoform	Mock1_long_isoform	Mock2_short_isoform	Mock2_long_isoform	Mock3_short_isoform	Mock3_long_isoform	Mock4_short_isoform	Mock4_long_isoform	Mock5_short_isoform	Mock5_long_isoform	Mock6_short_isoform	Mock6_long_isoform	siK1_short_isoform	siK1_long_isoform	siK2_short_isoform	siK2_long_isoform	siK3_short_isoform	siK3_long_isoform	siN1_short_isoform	siN1_long_isoform	siN2_short_isoform	siN2_long_isoform	siN3_short_isoform	siN3_long_isoform
2	TPP2	Cassette	4.13239	2.46682	0.0123014	0.0729041	465.111	506.176	456.333	D1A3,102099817-102099837:102107406-102107426	D1A2,102099817-102099837:102101709-102101729	chr13:102099837-102107406:+	17.2672	18.0861	20.4589	17.8419	18.0723	12.4224	22.6255	21.044	20.802	19.3939	20.3764	19.7044	1217	254	856	189	832	214	769	167	1020	225	282	40	1002	293	484	129	316	83	931	224	973	249	163	40
3	BTBD10	Cassette	-5.77509	-4.95006	0.0325153	0.20329	369.778	322.765	328.875	D1A3,13441214-13441234:13399941-13399961	D1A2,13441214-13441234:13423284-13423304	chr11:13399961-13441214:-	93.4924	94.9924	94.1463	95.3073	94.8164	91.6418	90.5172	85.9532	88.4026	85.11	88.0074	94.2308	60	862	33	626	48	772	42	853	48	878	28	307	99	945	84	514	53	404	88	503	65	477	6	98
4	LRRFIP2	Cassette	-0.231399	-0.167778	0.0571219	0.25055	274	243	265.875	D1A3,37145557-37145577:37138166-37138186	D1A2,37145557-37145577:37144155-37144175	chr3:37138186-37145557:-	0	0	0.182482	0.46729	0.417537	0.492611	0.0857633	0	0	0	0.276625	0	567	0	458	0	547	1	426	2	477	2	202	1	1165	1	642	0	441	0	606	0	721	2	120	0
5	LRP8	Cassette	3.42181	0.639024	0.439118	0.249898	245.667	294.647	210.542	D1A3,53496578-53496598:53493425-53493445	D1A2,53496578-53496598:53495704-53495724	chr1:53493445-53496578:-	0.0963391	0.274725	0.127065	0.2849	0.114679	0	10.7143	0	0	1.07143	1.2945	0	1037	1	726	2	786	1	700	2	871	1	251	0	25	3	8	0	8	0	277	3	305	4	42	0
6	E2F6	Cassette	3.78499	15.8058	0.683888	0.278196	11.6667	10.1765	11.9583	D1A3,11523348-11523368:11511355-11511375	D1A2,11523348-11523368:11514790-11514810	chr2:11511375-11523348:-	56	54.5455	60.8696	66.6667	68.75	75	58.5366	60.9756	82.7586	75	63.3333	100	11	14	10	12	9	14	3	6	5	11	1	3	17	24	16	25	5	24	10	30	11	19	0	7
7	R3HDM2	Cassette	-2.80009	1.53992	0.107427	0.0120699	826	930	872.5	D1A3,55975448-55975468:55969070-55969090	D1A2,55975448-55975468:55972697-55972717	chr12:55969090-55975448:-	91.6527	92.5098	91.8135	92.6309	93.1461	93.5517	91.1211	90.4527	87.6783	93.7319	93.852	94.6882	199	2185	134	1655	144	1615	121	1521	144	1957	63	914	198	2032	116	1099	95	676	173	2587	177	2702	23	410
10	ANK2	Cassette	16.0588	25.1801	0.165765	0.342619	42.1667	43.5294	38.3333	D1A3,114486607-114486627:114490832-114490852	D1A2,114486607-114486627:114488880-114488900	chr4:114486627-114490832:+	24.6835	28.3019	34.188	39.1304	28.2258	50	48.2353	37.5	64.7059	41.9355	35.8696	100	119	39	76	30	77	40	42	27	89	35	5	5	44	41	35	21	12	22	36	26	59	33	0	7
13	DNAJA3	Cassette	3.10722	4.6306	0.256965	0.0164876	99.2778	108.882	98.125	D1A3,4440479-4440499:4445547-4445567	D1A2,4440479-4440499:4444812-4444832	chr16:4440499-4445547:+	7.16724	7.44681	4.69799	7.1066	4.06504	12.8571	12.6761	11.8644	6.45161	12.2744	10.3846	12.9032	272	21	174	14	284	14	183	14	236	10	61	9	248	36	104	14	87	6	243	34	233	27	27	4
14	DPP8	AltStart	-2.78871	0.427104	0.197453	0.567373	60.1667	70	59.25	D2A3,63596596-63596616:63595162-63595182	D1A3,63596876-63596896:63595162-63595182	chr15:63595182-63597088:-	99.5413	100	96.5035	100	97.6331	100	98.1481	93.1818	97.1429	98.7654	99.3548	100	1	217	0	154	5	138	0	167	4	165	0	45	2	106	3	41	1	34	2	160	1	154	0	22
15	ZMYM3	Cassette	0.624062	-1.40032	0.223428	0.301567	30	27.2353	28.375	D1A3,70387752-70387772:70386758-70386778	D1A2,70387752-70387772:70387281-70387301	chrX:70386778-70387752:-	98.9583	100	100	97.2973	100	100	100	100	100	97.1014	96.8254	100	1	95	0	47	0	87	1	36	0	55	0	15	0	92	0	67	0	44	2	67	2	61	0	9
18	ABL1	AltStart	2.3414	8.47882	0.533168	0.324626	170.722	174.235	170.5	D2A3,132700713-132700733:132719271-132719291	D1A3,132579643-132579663:132719271-132719291	chr9:132579088-132719271:+	65.5738	61.4719	64.1221	61.9883	63.7188	44.6701	64.4359	64	59.3607	58.6912	66.6667	80.8511	147	280	89	142	141	252	130	212	160	281	109	88	186	337	108	192	89	130	202	287	161	322	9	38
21	SLC35B2	Cassette	0.349047	0.245848	0.187414	0.361824	137.333	124.706	135.083	D1A3,44333114-44333134:44331339-44331359	D1A2,44333114-44333134:44332573-44332593	chr6:44331359-44333114:-	98.722	100	100	100	99.1837	100	100	100	100	100	99.6904	100	4	309	0	229	0	304	0	259	2	243	0	166	0	505	0	248	0	203	0	383	1	322	0	64
22	PLAT	Cassette	1.05107	-9.43932	0.908678	0.56814	22.2778	16.7647	20.3333	D1A3,42168046-42168066:42164671-42164691	D1A2,42168046-42168066:42165726-42165746	chr8:42164691-42168046:-	58.3333	65.625	51.4286	24.1379	50	20	40	43.0769	54.8387	44.4444	52	10	20	28	11	21	17	18	22	7	23	23	8	2	63	42	37	28	14	17	15	12	24	26	9	1
23	FMNL2	Cassette	-4.62814	-8.46842	0.359082	0.191311	262.167	329.647	291.042	D1A3,153205654-153205674:153212555-153212575	D1A2,153205654-153205674:153210193-153210213	chr2:153205674-153212555:+	67.4769	66.4875	67.1031	61.0989	69.4307	46.8354	62.3169	60.8219	52.193	58.2016	59.624	45.9854	281	583	187	371	201	410	177	278	247	561	42	37	283	468	143	222	109	119	423	589	451	666	74	63
24	NR5A2	Cassette	0.589965	-7.05884	0.88511	0.254972	21.1111	19.1176	19.125	D1A3,198263642-198263662:198279524-198279544	D1A2,198263642-198263662:198275408-198275428	chr1:198263662-198279524:+	13.0435	19.3548	16.9492	13.0435	14.5455	10	14.2857	21.4286	9.52381	15.625	6.66667	0	40	6	25	6	49	10	40	6	47	8	9	1	60	10	33	9	19	2	27	5	42	3	2	0
25	EZH2	Cassette	6.5529	4.9765	0.183125	0.207787	163.5	157.235	143.208	D1A3,148174494-148174514:148157853-148157873	D1A2,148174494-148174514:148160755-148160775	chr7:148157873-148174494:-	67.7355	67.8663	71.1538	74.6803	71.8615	87.0588	78.852	75.1515	85.8333	80.8219	80	74.2857	161	338	125	264	120	296	99	292	130	332	22	148	70	261	41	124	17	103	42	177	48	192	9	26
26	ARHGEF11	Cassette	-4.28988	-2.88419	0.0202884	0.207669	504.111	459.588	484.958	D1A3,155213398-155213418:155206439-155206459	D1A2,155213398-155213418:155208212-155208232	chr1:155206459-155213398:-	9.36	10.5769	11.3866	13.7834	10.5647	18	6.94514	8.40787	8.61314	10.4538	11.3191	6.41026	1133	117	837	99	965	124	613	98	982	116	164	36	1849	138	1024	94	626	59	1105	129	1042	133	146	10
28	TAF1	Alt3Prime	1.52572	-3.95037	0.660226	0.156104	30.3889	33.5882	31.7083	D1A3,70511841-70511861:70513587-70513607	D1A2,70511841-70511861:70513524-70513544	chrX:70511861-70513766:+	59.5745	58.6957	72.0588	64.4737	63.4921	62.963	68.5393	60	66.6667	58.9744	57.3034	62.5	38	56	19	27	19	49	27	49	23	40	10	17	28	61	18	27	13	26	48	69	38	51	3	5
29	DYRK1A	Cassette	0	0	#DIV/0!	#DIV/0!	171.444	177.529	176.208	D1A3,37799742-37799762:37806083-37806103	D1A2,37799742-37799762:37800271-37800291	chr21:37799762-37806083:+	100	100	100	100	100	100	100	100	100	100	100	100	0	458	0	303	0	375	0	344	0	395	0	111	0	590	0	275	0	235	0	539	0	519	0	85
30	RBM23	Cassette	-13.4189	-0.148007	0.0525271	0.952662	44.6111	41.8235	43.875	D1A3,22445243-22445263:22444482-22444502	D1A2,22445243-22445263:22444688-22444708	chr14:22444502-22445243:-	86.5979	83.5616	84	85.8824	84.9206	86.8421	66.6667	70.9302	78.0488	81.1475	88.5965	85.7143	13	84	12	61	12	63	12	73	19	107	5	33	47	94	25	61	18	64	23	99	13	101	2	12
32	TRIP4	Cassette	2.08734	0.489205	0.00027555	0.067146	645.444	605.941	660	D1A3,62489060-62489080:62497792-62497812	D1A2,62489060-62489080:62493336-62493356	chr15:62489080-62497792:+	94.9828	94.7835	95.3166	95.6004	96.1683	94.9772	97.7361	97.3585	97.0817	95.8838	95.79	95.7082	73	1382	53	963	54	1099	48	1043	51	1280	33	624	58	2504	35	1290	30	998	85	1980	81	1843	10	223
33	TBRG4	Alt5Prime	2.77754	-3.16483	0.188648	0.132402	388.667	398.059	374.667	D1A3,45117787-45117807:45115391-45115411	D2A3,45117766-45117786:45115391-45115411	chr7:45115411-45117842:-	68.2584	73.913	76.7096	65.4888	68.1319	67.6543	74.0602	72.5926	71.7579	67.0732	66.3963	67.1141	339	729	186	527	235	774	293	556	319	682	131	274	276	788	148	392	98	249	324	660	290	573	49	100
36	LMAN2L	Cassette	-0.0355701	-0.930673	0.913724	0.158587	773.111	746.588	728.583	D1A3,96762982-96763002:96741469-96741489	D1A2,96762982-96763002:96742583-96742603	chr2:96741489-96762982:-	2.7557	3.71134	3.7514	2.64725	3.60248	2.13004	2.84068	3.35366	2.99807	2.27937	2.88092	1.3468	1835	52	1401	54	1719	67	1471	40	1552	58	873	19	2360	69	1268	44	1003	31	1672	39	1517	45	293	4
37	ILF3	Cassette	0.193798	0.193798	0.363217	0.363217	29.1111	26.7647	27.9167	D1A3,10651583-10651603:10652694-10652714	D1A2,10651583-10651603:10652021-10652041	chr19:10651603-10652694:+	98.8372	100	100	100	100	100	100	100	100	100	100	100	1	85	0	33	0	64	0	64	0	62	0	25	0	70	0	63	0	57	0	65	0	72	0	9
38	SHF	Cassette	0	0	#DIV/0!	#DIV/0!	11.8333	8.47059	11.3333	D1A3,43254708-43254728:43251788-43251808	D1A2,43254708-43254728:43253186-43253206	chr15:43251808-43254708:-	0	0	0	0	0	0	0	0	0	0	0	0	12	0	20	0	14	0	23	0	12	0	4	0	61	0	47	0	20	0	21	0	36	0	2	0
39	THOC5	Cassette	-0.579068	-1.36955	0.233956	0.00741547	114	120.941	109.667	D1A3,28257819-28257839:28255208-28255228	D1A2,28257819-28257839:28257079-28257099	chr22:28255228-28257819:-	1.55763	2.27273	1.91083	1.87266	0.881057	1.15607	0.361011	1.21212	1.51515	0	0.716846	0	316	5	172	4	308	6	262	5	225	2	171	2	276	1	163	2	130	2	267	0	277	2	34	0
41	SMURF2	Cassette	-1.86516	2.19911	0.471565	0.763726	19.8889	18.9412	19.3333	D1A3,60024961-60024981:60020133-60020153	D1A2,60024961-60024981:60020664-60020684	chr17:60020153-60024961:-	6.89655	8.69565	4.65116	10.8696	12.2807	0	3.44828	4.08163	8.57143	7.01754	21.2766	0	27	2	21	2	41	2	41	5	50	7	18	0	56	2	47	2	32	3	53	4	37	10	2	0
42	TNFRSF1A	Cassette	0	0	#DIV/0!	#DIV/0!	51.1111	44.1176	45.375	D1A3,6310024-6310044:6309473-6309493	D1A2,6310024-6310044:6309702-6309722	chr12:6309493-6310024:-	100	100	100	100	100	100	100	100	100	100	100	100	0	156	0	80	0	125	0	87	0	133	0	55	0	163	0	68	0	53	0	77	0	84	0	8
43	PARP6	Cassette	-0.208187	-0.234577	0.472597	0.39341	100.333	94.9412	95.125	D1A3,70333849-70333869:70332879-70332899	D1A2,70333849-70333869:70333137-70333157	chr15:70332899-70333849:-	0.334448	0	1.32159	0.613497	0	0	0	0.510204	0	0.431034	0	0	298	1	172	0	224	3	162	1	240	0	36	0	353	0	195	1	120	0	231	1	222	0	23	0
45	UBR4	Cassette	-1.31158	1.03668	0.373735	0.283369	374	352.059	358.625	D1A3,19340427-19340447:19338281-19338301	D1A2,19340427-19340447:19339953-19339973	chr1:19338301-19340427:-	94.2957	95.3731	91.7153	94.8069	93.8025	95.1835	93.2131	90.7826	94.6581	93.9623	95.558	96.1783	49	810	31	639	71	786	39	712	59	893	21	415	79	1085	53	522	25	443	48	747	41	882	6	151
47	BSG	Cassette	0	0	#DIV/0!	#DIV/0!	14.6111	18.0588	16.5833	D1A3,523681-523701:530499-530519	D1A2,523681-523701:528773-528793	chr19:523701-530499:+	0	0	0	0	0	0	0	0	0	0	0	0	40	0	21	0	30	0	39	0	25	0	17	0	51	0	19	0	21	0	67	0	61	0	7	0
49	CLSTN1	Cassette	-15.2069	6.03094	0.0161482	0.289364	82.1667	85	84.875	D1A3,9755916-9755936:9737934-9737954	D1A2,9755916-9755936:9739135-9739155	chr1:9737954-9755916:-	25.431	30.4054	28.1768	25	17.7143	47.4576	9.92366	12.8492	18.6992	33.4559	30.3502	41.3793	173	59	103	45	130	51	90	30	144	31	31	28	236	26	156	23	100	23	181	91	179	78	17	12
50	OSGEPL1	Cassette	2.06901	2.24121	0.358221	0.337894	29.6667	34.8235	34.1667	D1A3,190325819-190325839:190323607-190323627	D1A2,190325819-190325839:190325675-190325695	chr2:190323627-190325819:-	98.7342	100	100	98.3871	93.2203	88.2353	98.1982	100	97.2973	99.2908	96.7213	100	1	78	0	44	0	60	1	61	4	55	2	15	2	109	0	65	1	36	1	140	4	118	0	23
52	ANXA2	TwoMulx	-2.68808	-1.49923	4.15565e-07	6.62171e-05	1689.67	1272.41	1488.71	D1A2,58477433-58477453:58476809-58476829	D1A3,58477433-58477453:58469788-58469808	chr15:58465577-58477433:-	3.52849	3.44121	3.86632	3.69431	4.05915	4.25791	1.25071	1.12145	0.987306	2.27618	2.31065	2.33918	3691	135	2357	84	2934	118	2659	102	3309	140	787	35	6948	88	4144	47	2808	28	2576	60	2283	54	334	8
54	FAM120A	Cassette	1.75448	5.31377	0.208937	0.00485036	225.944	220.647	214.375	D1A3,95360093-95360113:95363211-95363231	D1A2,95360093-95360113:95360683-95360703	chr9:95360113-95363211:+	90.9091	88.0829	90.681	89.3258	91.5663	91.9255	90.2214	93.3121	92.9752	97.2868	95.2569	94.6429	61	610	46	340	52	506	57	477	42	456	26	296	53	489	21	293	17	225	14	502	24	482	3	53
55	OSBPL3	Cassette	-0.0682357	0.142136	0.859967	0.619151	170.167	191.706	188.375	D1A3,24858647-24858667:24848537-24848557	D1A2,24858647-24858667:24855300-24855320	chr7:24848557-24858647:-	99.3617	99.422	100	99.6032	98.6842	100	100	99.3671	98.9637	99.374	99.5879	100	3	467	2	344	0	353	1	251	5	375	0	81	0	672	2	314	2	191	4	635	3	725	0	91
56	ZMYM3	Cassette	0	0	#DIV/0!	#DIV/0!	245.889	217.647	226.792	D1A3,70388132-70388152:70387281-70387301	D1A2,70388132-70388152:70387799-70387819	chrX:70387301-70388132:-	100	100	100	100	100	100	100	100	100	100	100	100	0	688	0	555	0	681	0	358	0	401	0	186	0	781	0	466	0	310	0	537	0	406	0	74
57	TOM1L2	Cassette	-3.0024	-1.21544	0.117303	0.239187	56.1111	47.3529	53.0833	D1A3,17705514-17705534:17692878-17692898	D1A2,17705514-17705534:17694971-17694991	chr17:17692898-17705514:-	100	100	100	99.1071	100	100	98.6667	97.1429	94.7368	98.4496	97.4576	100	0	127	0	87	0	105	1	111	0	110	0	63	3	222	3	102	4	72	2	127	3	115	0	17
59	PPP5C	Cassette	2.19795	3.26742	0.286496	0.00653952	81.5556	78.2941	81.2083	D1A3,51571651-51571671:51578876-51578896	D1A2,51571651-51571671:51578507-51578527	chr19:51571671-51578876:+	91.5094	90.3704	92.4324	93.5714	94.8864	95	97.417	95.8084	92.2535	96.8326	96.2025	95.6522	18	194	13	122	14	171	9	131	9	167	2	38	7	264	7	160	11	131	7	214	9	228	1	22
60	ZNF138	Cassette	-33.129	-4.16432	0.0113487	0.799293	15.9444	10.8824	14.0833	D1A3,63892364-63892384:63929263-63929283	D1A2,63892364-63892384:63912730-63912750	chr7:63892384-63929263:+	72.093	45	51.6129	66.6667	52.9412	54.5455	15.1163	21.2121	35.7143	69.2308	64.7059	25	12	31	11	9	15	16	6	12	8	9	5	6	73	13	26	7	18	10	4	9	12	22	3	1
61	DYNLL1	AltStart	-0.0140517	0.00213482	0.0969839	0.849018	2291.5	2039.88	2081.96	D2A3,119418382-119418402:119418601-119418621	D1A3,119392270-119392290:119418601-119418621	chr12:119392042-119418601:+	0.0170155	0	0	0.0283768	0.0389181	0	0	0	0	0.0234907	0.0250689	0	5876	1	4567	0	5822	0	3523	1	5137	2	1029	0	8144	0	4267	0	2878	0	4256	1	3988	1	474	0
62	SNX5	Cassette	4.53505	4.37686	0.144269	0.754143	39.2778	43.5294	37.7083	D1A3,17897342-17897362:17885661-17885681	D1A2,17897342-17897362:17897080-17897100	chr20:17885681-17897342:-	16.8317	25	21.7742	14.6552	20.7547	6.89655	21.8391	22.5	22.2222	24.5283	41.5584	0	84	17	51	17	97	27	99	17	84	22	27	2	68	19	31	9	28	8	80	26	45	32	15	0
64	ZMIZ1	Cassette	4.01586	0.738485	0.00680417	0.519838	721.444	593.765	615.792	D1A3,80737314-80737334:80742404-80742424	D1A2,80737314-80737334:80740686-80740706	chr10:80737334-80742404:+	90.0061	89.9668	90.9752	92.5307	92.2453	96.1442	96.8068	95.7143	95.4606	93.8053	92.0962	92.2481	163	1468	121	1085	149	1502	134	1660	153	1820	46	1147	60	1819	39	871	34	715	49	742	69	804	10	119
65	ABI2	Cassette	8.44375	-31.247	0.213101	0.340393	17.3333	12.7059	15.0417	D1A3,203975682-203975702:203989875-203989895	D1A2,203975682-203975702:203984252-203984272	chr2:203975702-203989875:+	88.5714	70.3704	80	78.5714	72.3404	100	82.2581	92	96	73.913	77.2727	0	4	31	8	19	6	24	6	22	13	34	0	8	11	51	4	46	1	24	6	17	5	17	4	0
66	UNQ436	Cassette	10.319	13.8157	0.275494	0.0708591	38.8333	37	37.5	D1A3,97613833-97613853:97644984-97645004	D1A2,97613833-97613853:97634303-97634323	chr15:97613853-97644984:+	25.9259	21.3115	19.2771	15.873	15.7895	14.2857	35.2518	36.8421	15.0943	40.9091	26	30.7692	80	28	48	13	67	16	53	10	80	15	18	3	90	49	48	28	45	8	52	36	74	26	9	4
67	PPARG	Cassette	-27.2436	-37.2115	0.000121956	0.205075	47.5556	36.9412	39.8333	D1A3,12304499-12304519:12396202-12396222	D1A2,12304499-12304519:12328878-12328898	chr3:12304519-12396202:+	77.4648	76.1905	79.2079	70.4225	80.9917	74.2857	51.8987	45.6522	50	50.9804	66.6667	0	32	110	20	64	21	80	21	50	23	98	9	26	76	82	50	42	26	26	25	26	15	30	4	0
68	IRF3	Cassette	-1.5017	3.88372	0.495394	0.171459	173.333	158.529	159.458	D1A3,54857493-54857513:54855877-54855897	D1A2,54857493-54857513:54857377-54857397	chr19:54855897-54857493:-	85.8947	86.3354	87.1486	85.9281	85.8491	80.2885	84.9095	80.3922	85.9155	92.4699	89.1892	85.7143	67	408	44	278	64	434	47	287	45	273	41	167	75	422	50	205	30	183	25	307	36	297	6	36
70	SF1	Cassette	0	0.0693001	#DIV/0!	0.42265	2213	2196.71	1976.62	D1A3,64302409-64302429:64300654-64300674	D1A2,64302409-64302429:64302174-64302194	chr11:64300674-64302409:-	0	0	0	0	0	0	0	0	0	0	0	0.2079	6007	0	4864	0	6667	0	4523	0	5637	0	2041	0	5123	0	2732	0	2240	0	3576	0	3548	0	480	1
72	APP	Cassette	-0.655512	0.446454	0.185896	0.0837596	1172.83	1128.94	1200.08	D1A3,26205923-26205943:26191836-26191856	D1A2,26205923-26205943:26199240-26199260	chr21:26191856-26205923:-	98.4381	98.6308	98.7281	99.0377	99.0065	99.2418	98.6732	98.3718	97.53	98.9822	99.5085	99.3902	41	2584	27	1945	24	1863	23	2367	26	2591	10	1309	62	4611	36	2175	35	1382	36	3501	18	3644	3	489
73	CAST	Cassette	-0.166992	-0.223999	0.789294	0.789936	1759.17	1819.59	1835.08	D1A3,96101558-96101578:96102725-96102745	D1A2,96101558-96101578:96102204-96102224	chr5:96101578-96102725:+	97.2044	97.6957	96.2575	97.1839	97.7515	94.6113	97.0468	96.887	95.9174	95.781	96.1023	97.7968	131	4555	68	2883	118	3035	98	3382	95	4130	61	1071	202	6638	97	3019	85	1997	242	5494	227	5597	18	799
74	PCQAP	Cassette	0.391634	0.599319	0.21191	0.0197593	173.444	148.647	166.417	D1A3,19237441-19237461:19248736-19248756	D1A2,19237441-19237461:19239222-19239242	chr22:19237461-19248736:+	99.0338	99.5935	98.8067	99.3311	99.639	100	100	100	99.3769	100	100	100	4	410	1	245	5	414	2	297	1	276	0	164	0	570	0	412	2	319	0	402	0	427	0	43
75	LRRFIP1	Cassette	0	0	#DIV/0!	#DIV/0!	41.1111	49.2353	37.1667	D1A3,238294184-238294204:238301257-238301277	D1A2,238294184-238294204:238296929-238296949	chr2:238294204-238301257:+	0	0	0	0	0	0	0	0	0	0	0	0	172	0	107	0	133	0	126	0	110	0	37	0	28	0	22	0	5	0	63	0	82	0	7	0
78	GLRX2	AltStart	4.12041	1.25467	0.0925107	0.850432	12.5556	13.0588	12.4583	D2A3,191341016-191341036:191336937-191336957	D1A3,191341269-191341289:191336937-191336957	chr1:191336957-191341867:-	12	7.14286	9.52381	11.7647	3.84615	0	12.5	12	10	2.77778	3.125	20	22	3	26	2	19	2	30	4	25	1	15	0	28	4	22	3	18	2	35	1	31	1	4	1
80	DTNB	Cassette	-5.87225	-0.52618	0.0177299	0.826918	197.167	193.294	177.375	D1A3,25503907-25503927:25464714-25464734	D1A2,25503907-25503927:25495888-25495908	chr2:25464734-25503907:-	10.3718	17.4847	14.4628	12.2047	7.91075	6.22711	5.09804	6.06061	5.55556	12.8571	12.0521	7.84314	458	53	269	57	414	70	446	62	454	39	256	17	484	26	248	16	170	10	305	45	270	37	47	4
81	SETD2	Cassette	-4.5252	0.0464638	0.107143	0.983311	452.056	501.059	452.25	D1A3,47100213-47100233:47083592-47083612	D1A2,47100213-47100233:47097557-47097577	chr3:47083612-47100213:-	13.1501	15.3998	13.9795	20.3233	13.2104	24.4361	10.2585	11.1821	15.2334	18.076	14.7947	17.5182	1169	177	857	156	923	150	690	176	1130	172	201	65	1111	127	556	70	345	62	1056	233	1100	191	113	24
82	RPAIN	Cassette	8.62156	2.00031	0.00274572	0.369743	676.722	736.882	667.5	D1A3,5266853-5266873:5276585-5276605	D1A2,5266853-5266873:5270279-5270299	chr17:5266873-5276585:+	10.771	11.7965	7.23861	7.6384	7.48631	4.80202	14.5386	17.8889	18.3036	13.2345	10.1329	7.5	1516	183	1144	153	1384	108	1318	109	1520	123	1130	57	1593	271	739	161	549	123	1521	232	1623	183	259	21
84	SYNJ1	Cassette	0	0	#DIV/0!	#DIV/0!	10.2222	9.70588	10.125	D1A3,32933088-32933108:32925962-32925982	D1A2,32933088-32933108:32929045-32929065	chr21:32925982-32933088:-	0	0	0	0	0	0	0	0	0	0	0	0	18	0	27	0	25	0	10	0	20	0	6	0	44	0	20	0	14	0	30	0	26	0	3	0
85	KIAA0174	Cassette	-0.175975	-0.0886259	0.678109	0.864998	145.722	136.824	146.958	D1A3,70514764-70514784:70519017-70519037	D1A2,70514764-70514784:70516172-70516192	chr16:70514784-70519017:+	98.773	99.569	99.3827	99.5516	100	100	99.8249	98.7055	99.5798	99.7807	100	98.5915	4	322	1	231	2	322	1	222	0	317	0	83	1	570	4	305	1	237	1	455	0	377	1	70
87	CHD2	Cassette	0.300088	0.147881	0.221341	0.592085	75.3889	75.1176	76.0417	D1A3,91245038-91245058:91268554-91268574	D1A2,91245038-91245058:91245400-91245420	chr15:91245058-91268554:+	99.4898	100	98.7097	100	100	100	100	100	100	100	99.5434	100	1	195	0	133	2	153	0	174	0	151	0	67	0	269	0	137	0	75	0	218	1	218	0	31
88	SH3PXD2A	Cassette	-6.28785	-1.69656	0.0833368	0.0298653	261	223.294	247.083	D1A3,105376835-105376855:105367041-105367061	D1A2,105376835-105376855:105372280-105372300	chr10:105367061-105376835:-	93.1929	91.3043	92.3251	94.3107	92.7434	90.678	88.563	87.7917	82.0588	90.0885	90.9879	91.1111	42	575	40	420	34	409	26	431	41	524	22	214	117	906	68	489	61	279	56	509	52	525	8	82
89	NFATC1	Cassette	0	0	#DIV/0!	#DIV/0!	43.1111	40.3529	39.7083	D1A3,75257319-75257339:75294566-75294586	D1A2,75257319-75257339:75271390-75271410	chr18:75257339-75294566:+	100	100	100	100	100	100	100	100	100	100	100	100	0	92	0	112	0	107	0	89	0	109	0	87	0	87	0	58	0	35	0	69	0	93	0	15
91	ACAD10	Cassette	1.50635	1.50635	0.133237	0.133237	22.8333	24.1176	24.25	D1A3,110643906-110643926:110651992-110652012	D1A2,110643906-110643926:110650148-110650168	chr12:110643926-110651992:+	98.1481	94.7368	98.0769	100	100	100	100	100	100	100	100	100	1	53	2	36	1	51	0	42	0	53	0	28	0	67	0	40	0	37	0	82	0	82	0	7
92	KIF1B	AltEnd	20.1213	24.4611	0.0156277	0.0329144	72.8889	63.1176	63.375	D1A2,10279871-10279891:10285807-10285827	D1A3,10279871-10279891:10302687-10302707	chr1:10279891-10364248:+	17.2249	27.1186	18.2927	14.881	19.1617	9.52381	35.6164	45.4545	32.3944	34.8315	53.1915	38.4615	173	36	86	32	134	30	143	25	135	32	38	4	141	78	84	70	48	23	58	31	44	50	16	10
93	CEP57	Cassette	-2.9141	11.1821	0.134374	0.122899	193.833	162.824	173.25	D1A3,95194770-95194790:95200597-95200617	D1A2,95194770-95194790:95195310-95195330	chr11:95194790-95200597:+	19.3676	14.6739	20.0528	10.1307	16.6297	16.0377	11.4286	13.9896	14.2857	28.8961	34.3465	18.75	408	98	314	54	303	76	275	31	376	75	89	17	651	84	332	54	216	36	219	89	216	113	26	6
95	ARHGAP10	Cassette	-3.95216	-0.713244	0.16	0.924588	64.7222	61.1176	63.5833	D1A3,149187632-149187652:149205016-149205036	D1A2,149187632-149187652:149203748-149203768	chr4:149187652-149205016:+	77.3438	80.8081	76.0736	88.9764	84.7826	73.2558	75.8621	76.6129	76.2887	85.7843	86.0294	66.6667	29	99	19	80	39	124	14	113	21	117	23	63	49	154	29	95	23	74	29	175	19	117	7	14
96	SLC25A33	Cassette	0.380609	1.15802	0.624668	0.501556	21.6111	20.1765	20.6667	D1A3,9536430-9536450:9549928-9549948	D1A2,9536430-9536450:9538826-9538846	chr1:9536450-9549928:+	1.5625	0	0	0	0	0	0	1.92308	0	4.25532	0	0	63	1	38	0	39	0	35	0	42	0	18	0	51	0	51	1	50	0	45	2	54	0	6	0
97	YAF2	Cassette	-0.632161	0.176831	0.430974	0.177472	89	79.4706	83.625	D1A3,40918223-40918243:40841814-40841834	D1A2,40918223-40918243:40917773-40917793	chr12:40841834-40918223:-	99.5238	100	99.4152	100	100	100	99.6564	97.9167	100	100	100	100	1	209	0	161	1	170	0	198	0	206	0	82	1	290	3	141	0	139	0	188	0	196	0	21
98	TSC22D2	Cassette	0	0	#DIV/0!	#DIV/0!	22.3889	19.1176	19.9167	D1A3,151623577-151623597:151657552-151657572	D1A2,151623577-151623597:151638674-151638694	chr3:151623597-151657552:+	0	0	0	0	0	0	0	0	0	0	0	0	72	0	36	0	47	0	37	0	50	0	8	0	84	0	41	0	28	0	37	0	31	0	7	0
100	LPGAT1	Cassette	-0.447639	36.9951	0.788177	0.346614	14.6667	12.4706	12.75	D1A3,210070537-210070557:210069268-210069288	D1A2,210070537-210070557:210070275-210070295	chr1:210069288-210070537:-	2.32558	0	3.44828	0	3.57143	5.88235	1.92308	4.34783	0	5.55556	13.0435	100	42	1	23	0	28	1	31	0	27	1	16	1	51	1	22	1	18	0	17	1	20	3	0	1
105	SFRS5	AltStart	-0.320974	-0.220206	0.0541978	0.0692406	909.778	763.765	837.167	D2A3,69303701-69303721:69304607-69304627	D1A3,69303830-69303850:69304607-69304627	chr14:69303581-69304607:+	99.6137	99.5553	99.4518	99.9396	99.7345	99.8933	99.5342	99.198	99.3989	99.5991	99.4536	99.3808	9	2321	7	1567	10	1814	1	1655	5	1878	1	936	15	3205	13	1608	8	1323	7	1739	9	1638	2	321
107	FBXW11	Cassette	-0.206675	-0.260119	0.0556772	0.0819381	2646.33	2869.65	2590.62	D1A3,171366066-171366086:171270386-171270406	D1A2,171366066-171366086:171317287-171317307	chr5:171270406-171366066:-	0.422386	0.488377	0.36062	0.362617	0.467226	0.449438	0.109141	0.238474	0.307692	0.218853	0.276123	0	7544	32	5094	25	5526	20	6045	22	7243	34	2658	12	7322	8	3765	9	2268	7	6383	14	6862	19	1263	0
108	PLCB4	Cassette	0.275234	0.0715047	0.686007	0.962117	155.056	123.176	149.833	D1A3,9301030-9301050:9308700-9308720	D1A2,9301030-9301050:9301693-9301713	chr20:9301050-9308700:+	97.4684	97.2603	97.9933	97.8571	96.8153	96.4286	98.2434	96.4623	98.0315	96.3255	95.8005	100	8	308	6	213	6	293	3	137	10	304	1	27	14	783	15	409	5	249	14	367	16	365	0	43
110	DKFZp762G052	Cassette	-0.343673	-0.44341	0.124602	0.154228	1486.5	1522.29	1415.08	D1A3,57012894-57012914:56996470-56996490	D1A2,57012894-57012914:57011914-57011934	chr15:56996490-57012894:-	99.4759	99.6281	99.4396	99.5534	99.6045	99.8148	99.4913	99.2413	98.9946	99.1963	98.7654	99.4662	25	4745	12	3215	21	3726	14	3121	15	3778	2	1078	19	3716	15	1962	13	1280	28	3456	39	3120	3	559
111	NONO	Cassette	-7.76515	-3.57953	0.000311571	0.0583	18732.1	20424.4	18275.2	D1A3,70420276-70420296:70427203-70427223	D1A2,70420276-70420296:70420971-70420991	chrX:70420296-70427203:+	88.3589	88.4063	88.4756	91.8839	89.7765	94.5731	83.5664	81.973	81.9024	85.2644	85.9253	88.809	6868	52130	4594	35031	5125	39346	3919	44368	5458	47929	1019	17758	6486	32982	3843	17475	2325	10522	6887	39850	6738	41135	763	6055
113	FNBP4	Cassette	7.73484	7.48817	0.00280983	0.0714419	45	45.4118	42.375	D1A3,47710664-47710684:47709669-47709689	D1A2,47710664-47710684:47710327-47710347	chr11:47709689-47710664:-	6.61765	0	3.7037	9.27835	5.12821	0	11.1111	12.7907	11.6667	7.52688	16.1905	11.1111	127	9	79	0	104	4	88	9	111	6	28	0	88	11	75	11	53	7	86	7	88	17	8	1
116	MARK4	Cassette	-0.238016	-2.82147	0.899751	0.145787	47.2778	44.8235	46.1667	D1A3,50493032-50493052:50494908-50494928	D1A2,50493032-50493052:50493240-50493260	chr19:50493052-50494908:+	5.46875	1.14943	2.9703	1.42857	0	10.7143	3.38983	1.92308	4.83871	1.5748	0.826446	0	121	7	86	1	98	3	69	1	94	0	25	3	171	6	102	2	59	3	125	2	120	1	9	0
117	MMS19	Cassette	-0.150925	-0.218587	0.260393	0.320387	377.667	358	379.25	D1A3,99248019-99248039:99230769-99230789	D1A2,99248019-99248039:99233878-99233898	chr10:99230789-99248019:-	99.8897	100	99.8567	100	100	100	99.9281	99.88	99.6124	99.9055	99.9072	99.4048	1	906	0	664	1	697	0	637	0	876	0	276	1	1390	1	832	2	514	1	1057	1	1077	1	167
118	RPRD2	Cassette	0	0	#DIV/0!	#DIV/0!	12.0556	13.9412	13.125	D1A3,148680103-148680123:148682330-148682350	D1A2,148680103-148680123:148680980-148681000	chr1:148680123-148682330:+	100	100	100	100	100	100	100	100	100	100	100	100	0	26	0	22	0	37	0	21	0	33	0	1	0	39	0	25	0	13	0	50	0	45	0	3
120	SHC1	Cassette	9.43908	4.61806	1.54151e-05	0.0385197	6635.11	5307.53	5913.17	D1A3,153207594-153207614:153207111-153207131	D1A2,153207594-153207614:153207337-153207357	chr1:153207131-153207594:-	82.7113	80.9931	79.8815	79.4068	78.7743	77.4457	88.7434	89.7633	89.4168	85.7115	85.7197	82.0293	2946	14094	2312	9852	2784	11054	2215	8541	2691	9987	1268	4354	2674	21081	1371	12022	1078	9108	1468	8806	1510	9064	294	1342
122	CBFB	Alt5Prime	5.67679	-0.0150393	0.00354318	0.987265	1580.11	1897	1665.58	D1A3,65673692-65673712:65690113-65690133	D2A3,65673723-65673743:65690113-65690133	chr16:65673616-65690113:+	12.5783	13.4113	13.1611	9.42741	8.94174	9.89492	15.2303	17.6749	17.8326	11.4011	10.5091	11.7521	4045	582	2886	447	3530	535	3132	326	3829	376	1029	113	3423	615	1742	374	1198	260	4515	581	4922	578	826	110
123	SERPINH1	Cassette	1.82175	1.44754	0.544704	0.713048	53.3889	51.9412	54.0833	D1A3,74950992-74951012:74955008-74955028	D1A2,74950992-74951012:74952419-74952439	chr11:74951012-74955008:+	3.3557	1.04167	4	3.8961	1.38889	3.57143	5.55556	0	8.53659	1.20482	0.653595	11.1111	144	5	95	1	120	5	74	3	71	1	27	1	187	11	134	0	75	7	164	2	152	1	16	2
127	CSDA	Cassette	3.34849	3.93655	0.00329386	0.415392	328.667	247	275.833	D1A3,10757076-10757096:10747994-10748014	D1A2,10757076-10757096:10753960-10753980	chr12:10748014-10757076:-	80.7229	79.8643	79.6807	82.5	80.1515	80.2778	82.9344	84.5092	84.2004	89.6657	86.8195	76.9231	176	737	89	353	140	549	126	594	131	529	71	289	164	797	101	551	82	437	34	295	46	303	6	20
129	BAX	Cassette	-0.0400988	-0.133496	0.311404	0.00211465	7370.78	7237.94	7628.67	D1A3,54151382-54151402:54155878-54155898	D1A2,54151382-54151402:54155307-54155327	chr19:54151402-54155878:+	0.243145	0.279174	0.1739	0.125146	0.215213	0.153276	0.206132	0.113725	0.154774	0.0629696	0.0734468	0.0580215	14770	36	10716	30	13777	24	11971	15	13446	29	7817	12	30984	64	16688	19	12257	19	23806	15	23129	17	3445	2
130	DKFZp666A071	Cassette	-0.42735	-0.42735	0.363217	0.363217	18.5556	21.7059	19.25	D1A3,10614107-10614127:10614954-10614974	D1A2,10614107-10614127:10614572-10614592	chr19:10614127-10614954:+	2.5641	0	0	0	0	0	0	0	0	0	0	0	38	1	28	0	53	0	45	0	53	0	23	0	38	0	34	0	21	0	55	0	68	0	5	0
131	SIRT1	Cassette	0.45708	0.494677	0.0796505	0.206804	174.444	212.882	198.667	D1A3,69317277-69317297:69321165-69321185	D1A2,69317277-69317297:69318645-69318665	chr10:69317297-69321165:+	99.3333	99.6865	98.374	99.1979	98.5356	98.7342	99.4755	99.3528	99.4737	99.2032	99.2116	100	3	447	1	318	6	363	3	371	7	471	1	78	3	569	2	307	1	189	6	747	6	755	0	114
133	ZFYVE16	Cassette	-0.559124	-11.8746	0.931996	0.22995	31.8889	35	32.4167	D1A3,79739708-79739728:79765683-79765703	D1A2,79739708-79739728:79759066-79759086	chr5:79739728-79765683:+	28.1818	26.5306	40.5797	51.8519	33.6634	55.5556	32.5581	38	45.9459	37.1795	31.0924	14.2857	79	31	36	13	41	28	26	28	67	34	8	10	58	28	31	19	20	17	49	29	82	37	6	1
135	ARHGAP17	Cassette	0	0	#DIV/0!	#DIV/0!	16.1667	13.5294	14.2917	D1A3,24878732-24878752:24873532-24873552	D1A2,24878732-24878752:24878554-24878574	chr16:24873552-24878732:-	100	100	100	100	100	100	100	100	100	100	100	100	0	38	0	24	0	50	0	31	0	35	0	10	0	55	0	25	0	23	0	21	0	28	0	3
136	DIS3	Cassette	-6.3892	-0.394604	0.101761	0.886763	108.722	118.176	112.75	D1A3,72253743-72253763:72253122-72253142	D1A2,72253743-72253763:72253475-72253495	chr13:72253142-72253743:-	10.757	12.1212	12.987	10.4089	7.90698	16.2338	10.2389	3.14136	2.65957	13.6076	13.6364	6.77966	224	27	145	20	201	30	241	28	198	17	129	25	263	30	185	6	183	5	273	43	323	51	55	4
138	MRPL13	Cassette	0	0	#DIV/0!	#DIV/0!	976.056	850.118	921.083	D1A3,121524605-121524625:121506767-121506787	D1A2,121524605-121524625:121513524-121513544	chr8:121506787-121524605:-	100	100	100	100	100	100	100	100	100	100	100	100	0	2385	0	1557	0	1985	0	1880	0	2108	0	1025	0	3416	0	1776	0	1437	0	2183	0	1970	0	384
141	FUBP1	Cassette	-2.22879	-2.38876	0.193454	0.168711	1760.17	1534.94	1601.33	D1A3,78208196-78208216:78206455-78206475	D1A2,78208196-78208216:78207336-78207356	chr1:78206475-78208196:-	2.94012	2.46121	2.97545	5.21869	3.84401	12.0536	2.93006	2.63009	2.5	2.86523	2.31262	2.4024	5414	164	3646	92	3913	120	1907	105	3452	138	394	54	6162	186	3443	93	2340	60	2746	81	3506	83	325	8
144	CDCA7L	Cassette	-20.3238	-13.8717	0.0179335	0.0910893	109.889	99.2353	92.9167	D1A3,21922896-21922916:21914630-21914650	D1A2,21922896-21922916:21917874-21917894	chr7:21914650-21922896:-	63.7462	58.4677	70.6107	62.7907	59.8662	53.1646	39.4737	34.965	48.913	51.8182	53.3898	37.5	120	211	103	145	77	185	96	162	120	179	37	42	161	105	93	50	47	45	53	57	55	63	15	9
145	CAMK2G	Cassette	21.4204	18.7913	0.083575	0.116331	86.2778	77	79.3333	D1A3,75267231-75267251:75253828-75253848	D1A2,75267231-75267251:75255091-75255111	chr10:75253848-75267231:-	78.9668	82.4561	74.2991	56	66.8539	17.2414	85.9107	87.5706	78.6885	78.2609	84.7716	81.25	57	214	30	141	55	159	44	56	59	119	24	5	41	250	22	155	26	96	30	108	30	167	3	13
146	RAD51L3	MulSkip	-28.8732	-10.802	1.89177e-05	0.202845	167	145.882	152.792	D1A3,30470242-30470262:30457593-30457613	D1A2,30470242-30470262:30469731-30469751	chr17:30457613-30470242:-	37.2294	50.6494	46.0055	38.5542	41.9263	45.4545	14.9733	14.8148	13.5021	40	36.7491	20.7547	290	172	114	117	196	167	204	128	205	148	78	65	477	84	276	48	205	32	195	130	179	104	42	11
148	KIAA0999	Cassette	4.87884	3.79919	0.108025	0.0195717	231.611	215.471	218.625	D1A3,116252178-116252198:116251357-116251377	D1A2,116252178-116252198:116251915-116251935	chr11:116251377-116252178:-	85.399	88.2479	88.0808	91.7595	92.9329	90.3743	93.5611	98.044	91.4286	93.2039	93.4874	93.1034	86	503	55	413	59	436	37	412	40	526	18	169	49	712	8	401	21	224	35	480	31	445	6	81
150	YAP1	Cassette	10.3278	2.02468	0.0120027	0.431342	65.6667	84.2353	73.2083	D1A3,101581995-101582015:101599562-101599582	D1A2,101581995-101582015:101585457-101585477	chr11:101582015-101599562:+	24.5	17.3077	27.4854	19.8795	22.695	11.7647	31.7241	27.2727	33.8028	22.4026	21.4876	24	151	49	86	18	124	47	133	33	109	32	75	10	99	46	72	27	47	24	239	69	190	52	19	6
152	PLEKHM2	Cassette	-16.2036	-0.790805	0.00057542	0.531857	330.278	372.353	340.75	D1A3,15918982-15919002:15924398-15924418	D1A2,15918982-15919002:15920410-15920430	chr1:15919002-15924398:+	89.5178	92.6791	90.3824	93.7811	94.3765	96.7146	79.5804	75.063	75.4717	93.0871	91.3545	91.9118	100	854	47	595	83	780	50	754	46	772	16	471	146	569	99	298	65	200	73	983	90	951	11	125
153	CASP9	MulSkip	-11.5516	6.30013	0.000275715	0.47663	19.4444	17.2353	20	D1A3,15717191-15717211:15694514-15694534	D1A2,15717191-15717211:15706969-15706989	chr1:15694534-15717191:-	20	19.0476	15	25.9259	17.9487	21.4286	9.67742	7.84314	7.5	15.625	22.9508	40	36	9	17	4	17	3	20	7	32	7	11	3	84	9	47	4	37	3	54	10	47	14	3	2
154	AXL	Cassette	-2.16328	-2.1389	0.57431	0.593657	17.1667	17.1765	17.9167	D1A3,46437039-46437059:46440627-46440647	D1A2,46437039-46437059:46437438-46437458	chr19:46437059-46440627:+	91.1111	100	87.8788	82.2222	86.6667	90	89.8305	90.4762	82.1429	86.2069	92.9825	83.3333	4	41	0	17	4	29	8	37	4	26	1	9	6	53	4	38	5	23	8	50	4	53	1	5
155	ITSN2	Cassette	-5.79331	-8.84474	0.0951527	0.00793386	15.2778	15	15.9583	D1A3,24284609-24284629:24281650-24281670	D1A2,24284609-24284629:24282628-24282648	chr2:24281670-24284609:-	10.5263	9.375	2.43902	6.25	10	18.1818	4.10959	6.89655	0	1.85185	0	0	17	2	29	3	40	1	15	1	27	3	9	2	70	3	27	2	24	0	53	1	46	0	8	0
157	HISPPD1	Cassette	52.3904	11.0107	1.32162e-05	0.027799	626	505	559.833	D1A3,102543768-102543788:102548271-102548291	D1A2,102543768-102543788:102546833-102546853	chr5:102543788-102548271:+	27.0007	30.3487	36.409	34.4622	30.6889	51.2535	85.8194	87.9104	88.5227	45.5394	43.1992	49.375	1122	415	739	322	765	438	658	346	996	441	175	184	347	2100	162	1178	101	779	525	439	593	451	81	79
158	ARHGEF10	Cassette	-1.20579	1.5743	0.115701	0.180214	1108.22	1245.18	1105.62	D1A3,1812287-1812307:1818207-1818227	D1A2,1812287-1812307:1815620-1815640	chr8:1812307-1818207:+	4.55218	2.77778	3.93218	3.45669	3.37341	3.07692	2.15672	1.55918	3.25132	4.50035	4.11422	6.69291	2579	123	2450	70	2663	109	2374	85	2893	101	1134	36	2722	60	1389	22	1101	37	2695	127	3123	134	474	34
160	AMBRA1	Cassette	-1.06113	0.906276	0.870501	0.762019	54.7778	54.2941	53.8333	D1A3,46520070-46520090:46486476-46486496	D1A2,46520070-46520090:46490919-46490939	chr11:46486496-46520070:-	36.7521	29.4872	36.8421	25	22.2222	23.3333	35.3659	30.7692	17.5	28.3688	31.7568	29.4118	74	43	55	23	60	35	99	33	98	28	69	21	106	58	72	32	66	14	101	40	101	47	12	5
161	CEP120	Cassette	0.0698711	0.241942	0.630215	0.495131	147.778	152.588	142.917	D1A3,122786542-122786562:122782088-122782108	D1A2,122786542-122786562:122786148-122786168	chr5:122782108-122786542:-	0	0	0	0.297619	0	0	0	0.358423	0	0.874636	0	0	438	0	273	0	328	0	335	1	332	0	117	0	381	0	278	1	176	0	340	3	378	0	49	0
162	ANGEL2	Cassette	-27.7945	-6.21351	0.000735168	0.202675	156.389	148.176	151.458	D1A3,211244997-211245017:211240328-211240348	D1A2,211244997-211245017:211240857-211240877	chr1:211240348-211244997:-	60.1108	58.2645	61.3577	68.1529	62.6316	86.1314	36.1423	35.7934	43.0052	60.5327	59.1512	60	144	217	101	141	148	235	100	214	142	238	19	118	341	193	174	97	110	83	163	250	154	223	12	18
164	C6orf48	Cassette	-0.007461	0.00522809	0.751476	0.935939	1469.72	1353.71	1587.33	D1A3,31910936-31910956:31912991-31913011	D1A2,31910936-31910956:31911166-31911186	chr6:31910956-31912991:+	99.8785	99.9501	100	99.9039	99.8785	99.9182	99.9328	99.9181	99.8914	99.9629	99.8174	100	3	2466	1	2005	0	2345	2	2079	3	2467	1	1222	5	7430	3	3660	3	2760	2	5392	10	5467	0	770
170	UNC84A	Cassette	3.79893	5.62842	0.0194745	0.00173375	125.111	156.176	140.708	D1A3,855746-855766:857546-857566	D1A2,855746-855766:856085-856105	chr7:855766-857546:+	94.2065	94.9791	91.9463	91.4676	88.6598	89.8305	96.7164	94.1935	96.0317	97.4609	98.062	96.9072	23	374	12	227	24	274	25	268	33	258	12	106	11	324	9	146	5	121	13	499	10	506	3	94
171	ITGB1	Cassette	-0.00891904	0.035929	0.464312	0.423293	2763	2693.94	2751.25	D1A3,33237301-33237321:33230549-33230569	D1A2,33237301-33237321:33236057-33236077	chr10:33230569-33237301:-	0.0499376	0	0.0349895	0.0289352	0.0303721	0	0.0185288	0	0.0268312	0.0558347	0	0.124069	8006	4	5209	0	5714	2	3455	1	6583	2	525	0	10792	2	5712	0	3726	1	7160	4	8326	0	805	1
172	MTRR	Cassette	24.5272	-8.75711	0.00267	0.305329	138.944	114.353	122.542	D1A3,7924016-7924036:7928370-7928390	D1A2,7924016-7924036:7926485-7926505	chr5:7924036-7928370:+	57.8534	51.25	55.9028	46.0784	49.3827	25.8427	72.7955	67.5676	76.3736	40.4255	48.4581	28	161	221	117	123	127	161	110	94	164	160	66	23	145	388	84	175	43	139	112	76	117	110	18	7
173	BRSK2	Cassette	14.8454	5.44347	0.0695927	0.527647	11.6111	14.4706	12.7917	D1A3,1423693-1423713:1427581-1427601	D1A2,1423693-1423713:1425603-1425623	chr11:1423713-1427581:+	9.67742	14.2857	0	4.34783	0	4.54545	22.5806	27.2727	11.1111	8.62069	24.1379	0	28	3	18	3	29	0	22	1	23	0	21	1	24	7	8	3	16	2	53	5	22	7	11	0
175	ABCC1	Cassette	0.317351	3.13639	0.686936	0.00615005	417.833	404.235	399.625	D1A3,16080816-16080836:16091762-16091782	D1A2,16080816-16080836:16084723-16084743	chr16:16080836-16091762:+	91.0389	89.4895	88.2421	89.7693	89.7646	93.3333	90.1998	90.5573	91.0138	93.545	93.9747	92.7083	113	1148	70	596	101	758	102	895	100	877	42	588	103	948	61	585	39	395	61	884	62	967	7	89
176	EYA3	Cassette	0.0120511	-0.064872	0.363217	0.48881	655.389	606.412	611.375	D1A3,28237936-28237956:28216317-28216337	D1A2,28237936-28237956:28234758-28234778	chr1:28216337-28237936:-	100	100	99.9277	100	100	100	100	100	100	100	99.7692	100	0	1779	0	1207	1	1382	0	1271	0	1793	0	371	0	2117	0	1103	0	773	0	1341	3	1297	0	235
177	STX3	Cassette	-0.695229	1.23718	0.360499	0.126136	58.6111	42	55.25	D1A3,59317543-59317563:59321331-59321351	D1A2,59317543-59317563:59319420-59319440	chr11:59317563-59321331:+	100	98.6667	100	100	98.0769	95.8333	97.7049	98.1928	98.3051	100	100	100	0	98	1	74	0	96	0	69	2	102	1	23	7	298	3	163	2	116	0	129	0	108	0	34
180	CUL4A	AltStart	-0.234354	-0.164099	0.317398	0.665887	194.833	205.059	200.875	D1A3,112911163-112911183:112912287-112912307	D2A3,112912070-112912090:112912287-112912307	chr13:112911086-112912287:+	99.4633	99.5146	100	99.6721	99.4536	100	99.67	99.1098	99.569	98.9147	99.6448	100	3	556	2	410	0	530	1	304	2	364	0	160	2	604	3	334	1	231	7	638	2	561	0	106
182	FKBP14	Cassette	-1.40393	-1.66578	0.0828862	0.0472735	414.889	494.118	447.542	D1A3,30028805-30028825:30025244-30025264	D1A2,30028805-30028825:30026425-30026445	chr7:30025264-30028805:-	3.04688	2.29095	4.59184	3.16623	3.42342	6.66667	2.86378	2.45023	2.06718	2.24571	2.36318	1.98675	1241	39	853	20	935	45	734	24	1072	38	126	9	1255	37	637	16	379	8	1480	34	1570	38	148	3
184	L3MBTL3	Cassette	29.8906	5.39066	0.000855192	0.534729	109.722	94.4118	106.458	D1A3,130412211-130412231:130414086-130414106	D1A2,130412211-130412231:130412593-130412613	chr6:130412231-130414086:+	45.5253	50	49.1018	32	33.9901	34.5679	68.254	77.3438	66.6667	40.9639	37.8007	60	140	117	85	85	85	82	119	56	134	69	53	28	160	344	58	198	54	108	147	102	181	110	16	24
186	FLNB	Cassette	1.17773	-3.50498	4.22047e-05	0.0427362	5234.67	3945.88	4348.38	D1A3,58099276-58099296:58103416-58103436	D1A2,58099276-58099296:58102624-58102644	chr3:58099296-58103416:+	98.5024	98.7246	98.45	98.1021	98.8758	98.7377	99.8349	99.7684	99.6262	93.741	95.0235	96.4169	194	12760	115	8902	202	12830	197	10183	129	11346	85	6649	25	15119	21	9046	24	6397	303	4538	233	4449	22	592
187	BPTF	Cassette	-20.4551	-14.0595	3.1768e-05	0.00569628	388.111	399.118	382.917	D1A3,63301578-63301598:63318421-63318441	D1A2,63301578-63301598:63302133-63302153	chr17:63301598-63318421:+	68.7666	73.4668	68.8564	70.5957	70.8963	80.6818	53.056	51.8167	50.3937	59.769	53.6779	61.0063	352	775	212	587	256	566	232	557	289	704	51	213	553	625	305	328	189	192	418	621	466	540	62	97
188	AK092150	Cassette	9.1975	2.38241	0.219349	0.821099	41.0556	37.0588	38.375	D1A3,24020901-24020921:24024046-24024066	D1A2,24020901-24020921:24023578-24023598	chr19:24020921-24024046:+	21.0526	14.0845	29.6703	34.9398	22.093	46.3415	32.2581	46.6667	32.7586	46	28.5714	16.6667	75	20	61	10	64	27	54	29	67	19	22	19	84	40	48	42	39	19	54	46	50	20	10	2
189	SMAD3	AltStart	3.67166	3.56111	0.0565836	0.0626583	173.556	145.235	150.875	D2A3,65217472-65217492:65244286-65244306	D1A3,65145732-65145752:65244286-65244306	chr15:65145248-65244286:+	95.9402	95.6044	95.9872	94.5098	92.0949	91.4286	98.3838	95.7746	99.639	97.3451	96.1207	100	19	449	16	348	25	598	14	241	20	233	9	96	8	487	12	272	1	276	6	220	9	223	0	39
190	MYLK	Cassette	-0.973348	-2.11407	0.0411012	0.00227458	96.2222	132.235	116.958	D1A3,124935223-124935243:124927595-124927615	D1A2,124935223-124935243:124934619-124934639	chr3:124927615-124935223:-	3.19635	2.54237	2.75229	2.50896	3.10559	1.65746	1.56863	2.15827	1.23457	0.938086	0.601202	0	212	7	115	3	212	6	272	7	156	5	178	3	251	4	136	3	160	2	528	5	496	3	43	0
192	EML4	Cassette	0.350549	0.0699054	0.214402	0.853461	228.778	191.588	197.25	D1A3,42337254-42337274:42343821-42343841	D1A2,42337254-42337274:42341764-42341784	chr2:42337274-42343821:+	99.5413	99.8264	99.6522	98.4496	99.182	100	100	99.7758	99.6016	99.0431	99.4924	100	4	868	1	575	2	573	2	127	4	485	0	39	0	741	1	445	1	250	2	207	2	392	0	13
193	TMEM87A	Cassette	0.275956	0.259755	0.843064	0.80812	25.3889	30.0588	27.7083	D1A3,40352744-40352764:40347502-40347522	D1A2,40352744-40352764:40351593-40351613	chr15:40347522-40352744:-	98.9474	100	96.7213	96.1538	100	100	96.7391	100	100	97.5309	99.1597	100	1	94	0	48	2	59	1	25	0	73	0	6	3	89	0	34	0	22	2	79	1	118	0	8
194	SEC24C	Cassette	2.5222	#DIV/0!	0.737267	#DIV/0!	15.1111	12.8824	14.1667	D1A3,75190593-75190613:75193253-75193273	D1A2,75190593-75190613:75191861-75191881	chr10:75190613-75193253:+	4.08163	4.54545	5	10	8.33333	0	20.6897	2.85714	0	5.12821	0	#DIV/0!	47	2	21	1	38	2	9	1	22	2	6	0	46	12	34	1	28	0	37	2	29	0	0	0
195	MCRS1	Cassette	1.20119	1.3702	0.316257	0.24237	74	82.8824	78.4583	D1A3,48248097-48248117:48246245-48246265	D1A2,48248097-48248117:48246871-48246891	chr12:48246265-48248097:-	99.0338	96.732	96.2733	93.865	98.8372	96.2264	98.5366	96.5217	99.0291	97.2656	99.6016	97.7273	2	205	5	148	6	155	10	153	2	170	2	51	3	202	4	111	1	102	7	249	1	250	1	43
196	ZNF207	Cassette	-8.04533	5.23166	0.004776	0.127865	282.833	277.824	271.208	D1A3,27716599-27716619:27718903-27718923	D1A2,27716599-27716619:27717796-27717816	chr17:27716619-27718903:+	32.8358	35.8318	36.3897	34.0568	38.3513	44.382	30.9291	28.5149	27.3438	44.8225	44.0184	37.7778	540	264	351	196	444	254	395	204	344	214	99	79	565	253	361	144	279	105	373	303	365	287	56	34
198	SFRS14	AltEnd	0.0854321	0.0717765	0.0227826	0.0469304	919.444	995.412	905.792	D1A3,18966174-18966194:18962938-18962958	D1A2,18966174-18966194:18965529-18965549	chr19:18962696-18966174:-	99.9644	99.8652	99.8365	99.9454	99.8758	100	100	100	100	100	99.959	100	1	2811	3	2223	4	2442	1	1832	3	2413	0	795	0	2204	0	1079	0	739	0	2414	1	2440	0	334
200	APP	MulSkip	-1.19594	-0.431272	0.018616	0.266487	3972.33	3720.41	3953.71	D1A3,26316026-26316046:26276641-26276661	D1A2,26316026-26316046:26294348-26294368	chr21:26276661-26316026:-	98.7069	98.6015	98.8104	98.8301	98.974	99.2849	97.9415	97.8427	97.2319	98.5925	98.8354	97.8822	125	9542	79	5570	81	6728	101	8532	93	8971	38	5276	283	13465	167	7574	135	4742	152	10647	129	10948	32	1479
201	TIAL1	Cassette	2.68201	0.175772	0.460191	0.931556	51.3889	57.7059	48.8333	D1A3,121345935-121345955:121337730-121337750	D1A2,121345935-121345955:121342995-121343015	chr10:121337750-121345935:-	4.84848	4.87805	6.2069	7.08661	4.60526	1.5625	11.828	1.92308	8.88889	4.20168	2.58621	8.33333	157	8	78	4	136	9	118	9	145	7	63	1	82	11	51	1	41	4	114	5	113	3	11	1
202	C1orf102	Cassette	-2.65644	2.1905	0.00748655	0.630116	17.1667	26.4118	20.6667	D1A3,36688445-36688465:36677078-36677098	D1A2,36688445-36688465:36682201-36682221	chr1:36677098-36688445:-	3.7037	2.7027	0	4	1.96078	3.57143	0	0	0	0	2.04082	12.5	52	2	36	1	43	0	48	2	50	1	27	1	27	0	8	0	11	0	81	0	96	2	7	1
203	H2AFY	Cassette	-2.86359	0.0460473	0.131366	0.945825	62.4444	78.9412	67.3333	D1A3,134724085-134724105:134709626-134709646	D1A2,134724085-134724105:134714482-134714502	chr5:134709646-134724085:-	98.5366	98.4	100	99.4949	100	100	98.8764	94.9153	95.8333	100	98.3539	100	3	202	2	123	0	174	1	197	0	148	0	78	1	88	3	56	2	46	0	231	4	239	0	18
205	GPR56	Cassette	0.0870791	-0.126433	0.973464	0.986545	136.778	92.5294	107.917	D1A3,56220195-56220215:56241665-56241685	D1A2,56220195-56220215:56233003-56233023	chr16:56220215-56241665:+	75.2351	76.9585	79.6512	77.2201	84.3003	88.6957	79.1855	83.2117	78.8945	79.6296	69.3548	91.6667	79	240	50	167	70	274	59	200	46	247	13	102	92	350	46	228	42	157	11	43	19	43	1	11
208	RAPGEF2	Cassette	8.53278	9.24137	0.214439	0.521023	9.61111	11.2941	10.5417	D1A3,160483986-160484006:160485707-160485727	D1A2,160483986-160484006:160484637-160484657	chr4:160484006-160485707:+	37.931	38.8889	37.5	26.087	43.75	66.6667	45.4545	55.5556	50	71.4286	31.7073	50	18	11	11	7	15	9	17	6	9	7	2	4	18	15	8	10	3	3	10	25	28	13	2	2
210	PRPF18	Cassette	-7.69534	-0.20114	0.290463	0.989761	35.3889	26.4706	31.0417	D1A3,13669138-13669158:13679463-13679483	D1A2,13669138-13669158:13673773-13673793	chr10:13669158-13679463:+	60.7143	58.8235	69.697	96.0784	80.2817	90.9091	65.942	71.9512	67.2727	72.093	55.5556	100	33	51	28	40	20	46	2	49	14	57	2	20	47	91	23	59	18	37	12	31	28	35	0	2
211	TCF7L2	Cassette	2.15117	-1.64968	0.128801	0.579683	427.056	310	383.958	D1A3,114907798-114907818:114909668-114909688	D1A2,114907798-114907818:114908415-114908435	chr10:114907818-114909668:+	88.589	90.597	89.9281	92.9022	89.2169	96.31	93.6436	93.5545	93.0269	87.971	86.5333	94.3182	93	722	63	607	84	750	45	589	84	695	10	261	127	1871	68	987	44	587	83	607	101	649	5	83
214	RNF7	Cassette	-11.5106	-1.91496	0.00266727	0.477247	220.611	233.471	227.792	D1A3,142940028-142940048:142946690-142946710	D1A2,142940028-142940048:142945040-142945060	chr3:142940048-142946690:+	80.813	72.0207	75.2495	78.4483	76.3485	85.8757	64.0805	69.3506	66.4151	75.1412	79.3741	74.1176	118	497	108	278	124	377	100	364	114	368	25	152	250	446	118	267	89	176	176	532	145	558	22	63
215	MADD	Cassette	0.120203	0.34912	0.808322	0.468484	165.111	192.353	182.042	D1A3,47302684-47302704:47306784-47306804	D1A2,47302684-47302704:47304864-47304884	chr11:47302704-47306784:+	98.1481	99.1379	98.773	98.6772	98.4158	100	98.2249	99.2674	99.4444	99.7019	99.3921	98.5294	8	424	2	230	4	322	5	373	8	497	0	139	9	498	2	271	1	179	2	669	4	654	1	67
216	PCBP2	Cassette	0.184373	0.276301	0.0835786	0.0533765	2624.61	2816.94	2633.71	D1A3,52142598-52142618:52147271-52147291	D1A2,52142598-52142618:52145982-52146002	chr12:52142618-52147271:+	99.3528	99.3516	99.2429	99.3494	99.2781	99.3187	99.6148	99.4794	99.4056	99.532	99.5086	99.7351	52	7983	32	4903	51	6685	37	5650	47	6464	18	2624	23	5948	21	4013	16	2676	35	7443	38	7695	2	753
217	PICALM	Cassette	10.6837	-2.04877	9.71627e-05	0.315289	1852.39	1588.47	1715.92	D1A3,85385516-85385536:85372644-85372664	D1A2,85385516-85385536:85379070-85379090	chr11:85372664-85385516:-	81.524	80.6904	81.5358	81.1568	82.3873	74.5743	92.1348	90.3281	90.5226	78.0674	75.9324	80.7882	805	3552	537	2244	642	2835	720	3101	754	3527	448	1314	532	6232	342	3194	243	2321	833	2965	826	2606	117	492
218	CCNT1	Cassette	-10.1407	-4.54225	0.00339206	0.606974	139	129.176	136.333	D1A3,47378187-47378207:47375859-47375879	D1A2,47378187-47378207:47376192-47376212	chr12:47375879-47378187:-	30.4709	26.7943	33.4694	29.3436	26.6447	40	19.5896	21.5488	21.8009	30.5389	36.9509	12.2449	251	110	153	56	163	82	183	76	223	81	48	32	431	105	233	64	165	46	232	102	244	143	43	6
219	DOCK4	Cassette	1.60566	1.39517	0.0118299	0.0191207	701.556	438.824	664.833	D1A3,111164208-111164228:111159559-111159579	D1A2,111164208-111164228:111162439-111162459	chr7:111159579-111164208:-	98.5437	99.0028	98.8402	99.0113	98.573	96.3504	99.9777	100	100	99.6673	99.6789	100	15	1015	7	695	9	767	7	701	13	898	5	132	1	4481	0	2468	0	1414	5	1498	5	1552	0	268
224	ITGB6	Cassette	0.988865	#DIV/0!	0.460252	#DIV/0!	22.5	18.6471	17.875	D1A3,160764759-160764779:160761157-160761177	D1A2,160764759-160764779:160763995-160764015	chr2:160761177-160764759:-	98.7179	100	95.5556	100	94.9153	100	97.561	100	100	100	100	#DIV/0!	1	77	0	55	2	43	0	56	3	56	0	29	1	40	0	21	0	21	0	13	0	11	0	0
227	PPHLN1	Cassette	-7.03392	1.00948	0.108096	0.826561	89.5556	88.0588	90.1667	D1A3,41016023-41016043:41035229-41035249	D1A2,41016023-41016043:41031953-41031973	chr12:41016043-41035229:+	32.1267	28.6713	35.0515	32.0225	27.7778	50.8475	24.5614	29.8077	27.7778	30.4348	35.8423	40	150	71	102	41	126	68	121	57	130	50	29	30	215	70	146	62	104	40	176	77	179	100	12	8
228	SHMT1	Cassette	-0.0351859	-0.0569957	0.740188	0.493449	498.389	485.176	454.125	D1A3,18174593-18174613:18172938-18172958	D1A2,18174593-18174613:18173407-18173427	chr17:18172958-18174593:-	100	100	99.9261	99.9099	100	99.8331	100	100	99.729	99.7691	99.8945	100	0	1457	0	1050	1	1353	1	1109	0	1348	1	598	0	1150	0	534	1	368	2	864	1	947	0	114
230	RCOR3	Cassette	-4.75854	-4.73182	0.0952397	0.31615	20.7222	17.4706	20.8333	D1A3,209535698-209535718:209553388-209553408	D1A2,209535698-209535718:209544047-209544067	chr1:209535718-209553388:+	88.6792	100	89.6552	95.6522	94.4444	100	91.1765	87.0968	91.6667	91.5254	95.1613	83.3333	6	47	0	29	3	26	1	22	2	34	0	3	9	93	8	54	3	33	5	54	3	59	1	5
231	GSN	Cassette	-0.0920411	-0.0727066	0.646818	0.854721	393.056	357	377.625	D1A3,123083641-123083661:123104061-123104081	D1A2,123083641-123083661:123102154-123102174	chr9:123083661-123104061:+	1.00559	0	1.08359	0.558659	0.375469	0.248756	0.305623	0.478469	0.575816	0.328587	1.08932	0	886	9	624	0	639	7	712	4	796	3	401	1	1631	5	832	4	518	3	910	3	908	10	157	0
232	SNAP23	Cassette	-0.693075	0.192037	0.258612	0.411559	385.778	482.647	417.25	D1A3,40594824-40594844:40609164-40609184	D1A2,40594824-40594844:40607751-40607771	chr15:40594844-40609164:+	99.4078	99.2883	99.3846	99.4481	99.3485	99.7567	99.5787	98.6047	98.0545	100	99.4456	99.4475	7	1175	6	837	6	969	5	901	8	1220	1	410	3	709	6	424	5	252	0	1446	8	1435	1	180
233	AOF2	Cassette	5.70189	3.51729	0.0148481	0.256494	508.056	473.647	477.792	D1A3,23229694-23229714:23249466-23249486	D1A2,23229694-23229714:23243506-23243526	chr1:23229714-23249466:+	59.6681	64.7436	60.4631	57.7778	59.924	53.1579	64.1855	64.0674	66.72	59.4243	62.1198	66.875	559	827	385	707	461	705	361	494	422	631	178	202	587	1052	341	608	208	417	437	640	411	674	53	107
234	PRRT1	Cassette	-0.980392	0	0.42265	#DIV/0!	16.2222	6.64706	14.8333	D1A3,32227563-32227583:32225457-32225477	D1A2,32227563-32227583:32226641-32226661	chr6:32225477-32227563:-	100	100	100	100	100	100	97.0588	100	100	100	100	100	0	6	0	10	0	10	0	10	0	13	0	5	4	132	0	66	0	36	0	30	0	25	0	9
235	KTN1	Cassette	-18.4691	3.38538	3.34695e-05	0.0310079	1340.67	1168.76	1193.88	D1A3,55209463-55209483:55212305-55212325	D1A2,55209463-55209483:55209642-55209662	chr14:55209483-55212305:+	41.5661	45.0974	44.9788	40.615	44.5327	47.8685	27.6438	23.8417	25.4366	47.5319	48.6031	46.3504	2567	1826	1635	1343	1430	1169	1294	885	1537	1234	428	393	3510	1341	1693	530	982	335	1233	1117	975	922	147	127
236	MORF4L1	Cassette	0.0126028	-0.00749994	0.349966	0.616355	17169.8	14999.4	16645.6	D1A3,76959956-76959976:76965537-76965557	D1A2,76959956-76959976:76964366-76964386	chr15:76959976-76965537:+	0.0104792	0.0245657	0.00334963	0.0342166	0.019431	0.0700771	0.0367978	0.0274636	0.0546064	0.0349219	0.0236379	0	38167	4	28488	7	29853	1	26294	9	36018	7	5704	4	78780	29	40042	11	25624	14	42938	15	42295	10	5180	0
238	RBPMS	Cassette	-3.34472	1.22865	0.155235	0.537198	81.2222	65.7647	75.625	D1A3,30521663-30521683:30535945-30535965	D1A2,30521663-30521683:30526558-30526578	chr8:30521683-30535945:+	8.98204	19.708	18.7919	14.5299	13.8889	10.5263	8.75706	12.0192	12.4031	16.5644	16.0494	14.2857	152	15	110	27	121	28	100	17	124	20	51	6	323	31	183	25	113	16	136	27	136	26	24	4
239	C9orf126	Cassette	0.100579	0.860272	0.778906	0.482433	111.444	105.118	105.292	D1A3,126778213-126778233:126773924-126773944	D1A2,126778213-126778233:126777469-126777489	chr9:126773944-126778213:-	0.343643	1.78571	0.413223	0.483092	0.390625	0.970874	1.30548	0.454545	0.735294	3.43511	1.33929	0	290	1	165	3	241	1	206	1	255	1	102	1	378	5	219	1	135	1	253	9	221	3	35	0
240	SMARCA2	Cassette	-0.655358	0.120337	0.390256	0.363217	112.333	110.471	104.667	D1A3,2151883-2151903:2172140-2172160	D1A2,2151883-2151903:2171570-2171590	chr9:2151903-2172140:+	100	100	99.278	100	100	100	99.6337	100	98.0392	100	100	100	0	320	0	224	2	275	0	260	0	307	0	100	1	272	0	159	2	100	0	225	0	231	0	34
241	EWSR1	MulSkip	-0.306228	0.155418	0.113613	0.150603	2577.83	2635.76	2510.62	D1A3,28013103-28013123:28018125-28018145	D1A2,28013103-28013123:28014594-28014614	chr22:28013123-28018125:+	99.5557	99.5663	99.4811	99.7567	99.7634	99.4146	99.5284	99.1938	99.1281	99.6054	99.8133	99.8165	32	7171	24	5510	36	6902	13	5331	14	5904	17	2887	31	6542	27	3322	23	2615	25	6310	12	6417	2	1088
243	RPS6KA1	AltStart	0	0	#DIV/0!	#DIV/0!	29.4444	31.6471	30.4167	D2A3,26745093-26745113:26745944-26745964	D1A3,26736027-26736047:26745944-26745964	chr1:26728835-26745944:+	100	100	100	100	100	100	100	100	100	100	100	100	0	86	0	40	0	92	0	79	0	41	0	31	0	65	0	45	0	51	0	100	0	94	0	6
244	BRD1	Alt3Prime	-0.15873	0.793651	0.903296	0.363217	13.5	15.7647	16.2083	D1A3,48573685-48573705:48567154-48567174	D1A2,48573685-48573705:48567519-48567539	chr22:48567041-48573685:-	100	100	95.2381	100	100	100	100	100	97.1429	100	100	100	0	30	0	20	1	20	0	29	0	22	0	6	0	54	0	26	1	34	0	63	0	78	0	5
245	KTN1	Cassette	-0.0675628	-0.000784225	0.394377	0.978494	1032.11	876.353	915.792	D1A3,55186869-55186889:55188360-55188380	D1A2,55186869-55186889:55187039-55187059	chr14:55186889-55188360:+	99.9726	100	100	99.8999	100	100	100	99.9432	99.7904	99.9339	100	100	1	3651	0	2598	0	2161	1	998	0	2087	0	208	0	4158	1	1760	2	952	1	1512	0	1733	0	155
246	TTC7A	Cassette	1.07779	0.234742	0.184458	0.42265	32.0556	37.4706	35.5	D1A3,47037630-47037650:47055615-47055635	D1A2,47037630-47037650:47039137-47039157	chr2:47037650-47055615:+	0	0	0	0	0	0	0	1.53846	1.69492	0	0.704225	0	77	0	56	0	85	0	52	0	59	0	33	0	91	0	64	1	58	1	127	0	141	1	6	0
248	MTA1	Cassette	-24.5186	0.565416	0.000265087	0.873157	248	261.412	242.917	D1A3,104982873-104982893:104987439-104987459	D1A2,104982873-104982893:104986740-104986760	chr14:104982893-104987439:+	39.2638	42.5847	39.5455	47.4093	31.2425	51.5337	16.5663	16.9863	18.6813	39.4737	42.2292	45.7831	396	256	271	201	399	261	203	183	570	259	79	84	554	110	303	62	222	51	391	255	368	269	45	38
249	NCOA2	Cassette	6.44693	1.4835	0.167212	0.775076	16.8889	11.5882	14.8333	D1A3,71223061-71223081:71216168-71216188	D1A2,71223061-71223081:71219617-71219637	chr8:71216188-71223061:-	96.5517	95.4545	74.0741	95.2381	100	100	100	100	100	89.6552	95.4545	100	1	28	1	21	7	20	1	20	0	46	0	7	0	83	0	34	0	35	3	26	1	21	0	1
250	BRMS1	Alt3Prime	-1.40339	-1.53997	0.178872	0.0359118	280.667	266.235	267.75	D1A3,65862289-65862309:65861834-65861854	D1A2,65862289-65862309:65861916-65861936	chr11:65861379-65862289:-	99.2857	96.5455	98.8032	99.3814	98.4917	99.0566	98.4954	96.0177	97.0588	97.0414	96.3934	97.7273	5	695	19	531	9	743	3	482	10	653	2	210	13	851	18	434	11	363	20	656	22	588	2	86
251	CD46	Cassette	-0.599173	-0.209187	0.0313075	0.524189	325.389	293.647	343.042	D1A3,206007771-206007791:206023259-206023279	D1A2,206007771-206007791:206010288-206010308	chr1:206007791-206023259:+	99.7019	99.7368	100	99.6161	99.5122	99.4505	99.1607	99.2638	98.7868	99.187	99.1943	100	2	669	1	379	0	428	2	519	3	612	1	181	14	1654	6	809	7	570	9	1098	9	1108	0	152
252	DDX19B	Cassette	-3.53831	3.31954	0.482223	0.52509	13.6111	11.9412	12.7917	D1A3,68890738-68890758:68906305-68906325	D1A2,68890738-68890758:68904012-68904032	chr16:68890758-68906305:+	94.4444	93.75	100	100	100	71.4286	88	88.8889	92.3077	93.1034	96.6667	100	2	34	2	30	0	29	0	20	0	22	2	5	6	44	4	32	1	12	2	27	1	29	0	3
253	SERP1	Cassette	0	0	#DIV/0!	#DIV/0!	178.333	189.588	185.958	D1A3,151746528-151746548:151744955-151744975	D1A2,151746528-151746548:151746235-151746255	chr3:151744975-151746528:-	100	100	100	100	100	100	100	100	100	100	100	100	0	462	0	360	0	414	0	279	0	455	0	91	0	615	0	314	0	220	0	578	0	620	0	55
254	BNIP1	Cassette	-1.13318	-0.23693	0.0810618	0.763964	327.889	340.412	340.75	D1A3,172506547-172506567:172513930-172513950	D1A2,172506547-172506567:172511174-172511194	chr5:172506567-172513930:+	4.6133	3.4	3.32481	3.59848	2.33516	5.22088	2.06441	2.50368	3.27869	2.34522	4.38596	3.80435	703	34	483	17	756	26	509	19	711	17	236	13	1186	25	662	17	472	16	1041	25	981	45	177	7
255	ACIN1	Cassette	-2.02804	0.800804	0.37538	0.466773	24.3333	24	23.5417	D1A3,22610475-22610495:22608646-22608666	D1A2,22610475-22610495:22610215-22610235	chr14:22608666-22610475:-	97.3333	100	100	94.7368	100	100	100	94.1176	95.8333	98.4375	100	100	2	73	0	44	0	78	2	36	0	46	0	12	0	87	2	32	1	23	1	63	0	44	0	19
256	MRRF	Cassette	-4.18233	4.87568	0.105394	0.448855	19.8889	22.5294	20.6667	D1A3,124087367-124087387:124115326-124115346	D1A2,124087367-124087387:124093848-124093868	chr9:124087387-124115326:+	66.6667	81.25	74.4681	69.0476	75.5556	75	68.75	70	69.697	81.25	68.6567	85.7143	19	38	9	39	12	35	13	29	11	34	6	18	10	22	9	21	10	23	12	52	21	46	1	6
258	CDC25C	Cassette	-0.328761	-0.0618238	0.504183	0.931696	79.8333	70.7647	68.7083	D1A3,137694574-137694594:137692097-137692117	D1A2,137694574-137694594:137693215-137693235	chr5:137692117-137694574:-	99.1111	98.1595	100	97.561	99.5283	100	98.4694	99.1736	98.5507	98.1308	98.8636	100	2	223	3	160	0	227	4	160	1	211	0	60	3	193	1	120	1	68	2	105	1	87	0	17
261	CAMK2G	Cassette	-0.342782	1.06637	0.443357	0.128508	260.444	249.647	239.292	D1A3,75251445-75251465:75247298-75247318	D1A2,75251445-75251465:75249389-75249409	chr10:75247318-75251445:-	1.1465	1.8	0.995025	1.14943	1.53846	0.917431	0.65189	0.475059	1.61812	1.58416	2.26337	3.125	776	9	491	9	597	6	430	5	640	10	216	2	762	5	419	2	304	5	497	8	475	11	62	2
263	GOLPH3L	Cassette	-0.111597	-0.697073	0.777855	0.351169	415.611	436.118	414.25	D1A3,148902731-148902751:148887828-148887848	D1A2,148902731-148902751:148901008-148901028	chr1:148887848-148902731:-	96.7793	97.4201	97.0117	96.1859	96.0967	95.8084	96.9257	96.4286	95.962	96.0714	96.7172	94.7712	41	1232	21	793	28	909	32	807	42	1034	14	320	36	1135	22	594	17	404	44	1076	39	1149	8	145
265	JMJD6	Cassette	1.42325	0.0740295	0.167067	0.902458	692.5	769.588	690.917	D1A3,72229474-72229494:72228155-72228175	D1A2,72229474-72229494:72229013-72229033	chr17:72228175-72229474:-	2.89074	4.34183	3.21877	4.30725	3.87423	4.69388	6.61058	5.11628	4.20624	3.56597	4.92324	3.39623	1982	59	1388	63	1774	59	1333	60	1712	69	467	23	1554	110	1020	55	706	31	1893	70	1796	93	256	9
266	MYO9A	Cassette	-3.64133	-16.0094	0.32506	0.00467727	38.5556	74.7059	61.4583	D1A3,69973073-69973093:69967491-69967511	D1A2,69973073-69973093:69972555-69972575	chr15:69967511-69973073:-	29.9213	39.7849	21.9512	17.8571	22.3684	22.8571	20	22.9167	23.5294	13.0814	10.705	5.55556	89	38	56	37	64	18	69	15	59	17	27	8	92	23	37	11	26	8	299	45	342	41	51	3
267	42431	Cassette	-0.35364	0.123063	0.460228	0.765649	225.889	178.471	205.917	D1A3,8397668-8397688:8409271-8409291	D1A2,8397668-8397688:8401541-8401561	chr19:8397688-8409271:+	99.8035	99.4565	98.75	99.2908	100	100	99.5465	99.591	98.452	100	99.0196	100	1	508	2	366	5	395	3	420	0	458	0	214	4	878	2	487	5	318	0	404	4	404	0	64
268	SIPA1L2	Cassette	-1.14427	-0.416673	0.246555	0.666068	115.056	139.529	130.375	D1A3,230617862-230617882:230605920-230605940	D1A2,230617862-230617882:230606527-230606547	chr1:230605940-230617862:-	3.64372	5.95238	2.06612	2.03252	4.84581	0.540541	1.3089	2.5	2.29885	2.7451	2.03666	3.50877	238	9	158	10	237	5	241	5	216	11	184	1	377	5	195	5	170	4	496	14	481	10	55	2
269	ADD1	Cassette	-1.5032	0.661644	0.0517468	0.144303	1491.06	1533.76	1467.83	D1A3,2897617-2897637:2899695-2899715	D1A2,2897617-2897637:2898166-2898186	chr4:2897637-2899695:+	4.19655	2.19346	4.35051	3.68727	4.03978	2.93792	1.34014	1.95928	2.89371	4.52248	4.34459	3.8206	3607	158	2720	61	3100	141	2821	108	3088	130	1751	53	4638	63	2552	51	1745	52	3589	170	3853	175	579	23
272	TRIP10	Cassette	-0.131425	-0.103835	0.0430551	0.109425	1185	1152.71	1164.25	D1A3,6695985-6696005:6697462-6697482	D1A2,6695985-6696005:6697039-6697059	chr19:6696005-6697462:+	0.211416	0.0527983	0.373134	0.139991	0.0755572	0.0951475	0.0242836	0	0.0554631	0.0981675	0.0643501	0	2832	6	1893	1	2403	9	2140	3	2645	2	1050	1	4117	1	2424	0	1802	1	3053	3	3106	2	448	0
273	IKBKG	AltStart	-0.208871	-0.111161	0.281772	0.419172	791.778	776.176	747.167	D1A3,153423841-153423861:153433396-153433416	D2A3,153429134-153429154:153433396-153433416	chrX:153423652-153433396:+	99.9122	100	100	99.9287	100	100	99.9062	99.9098	99.4778	99.9422	99.6448	100	2	2276	0	1797	0	2177	1	1401	0	1861	0	730	2	2130	1	1108	4	762	1	1729	6	1683	0	261
275	CSNK1G1	Cassette	-19.6429	-1.13188	0.0674598	0.872914	120.889	146.118	134.792	D1A3,62282333-62282353:62259686-62259706	D1A2,62282333-62282353:62267717-62267737	chr15:62259706-62282333:-	63.8629	77.4892	61.4841	68.1818	71.5278	64.7059	57.2917	50.7389	36.6667	61.4433	60.1202	78.6667	116	205	52	179	109	174	77	165	82	206	60	110	123	165	100	103	95	55	187	298	199	300	16	59
278	HISPPD2A	Cassette	23.7119	1.41057	0.000238618	0.758826	203.611	191.235	207.25	D1A3,41644356-41644376:41638402-41638422	D1A2,41644356-41644376:41643635-41643655	chr15:41638422-41644356:-	68.6391	64.0483	60.3491	54.4061	59.2391	50.3356	82.7586	82.6923	84.1935	63.3174	65.2174	54.2056	159	348	119	212	159	242	119	142	150	218	74	75	150	720	81	387	49	261	230	397	200	375	49	58
281	DCLK2	Cassette	1.38889	0	0.42265	#DIV/0!	10.1667	10.2353	10.1667	D1A3,151338685-151338705:151344396-151344416	D1A2,151338685-151338705:151339629-151339649	chr4:151338705-151344396:+	0	0	0	0	0	0	4.16667	0	0	0	0	0	28	0	15	0	26	0	16	0	19	0	9	0	46	2	13	0	9	0	28	0	31	0	2	0
282	WNK1	Cassette	0.0559733	#DIV/0!	0.990372	#DIV/0!	12.1667	8	11.625	D1A3,857768-857788:860147-860167	D1A2,857768-857788:858999-859019	chr12:857788-860147:+	100	92.8571	100	89.4737	90	100	98.3333	100	88	96.4286	96.875	#DIV/0!	0	20	1	13	0	13	2	17	1	9	0	7	1	59	0	51	3	22	1	27	1	31	0	0
285	PHKB	Cassette	11.8051	16.3674	0.371718	0.0819085	14.4444	10.4706	11.9167	D1A3,46052818-46052838:46088810-46088830	D1A2,46052818-46052838:46055293-46055313	chr16:46052838-46088810:+	37.1429	30.7692	30.303	15.3846	18.4211	22.2222	38.1818	19.3548	55	45.4545	30.7692	50	22	13	9	4	23	10	22	4	31	7	7	2	34	21	25	6	9	11	6	5	9	4	1	1
286	CTDP1	Cassette	4.84157	0.644926	0.0589033	0.774216	36	39.7059	37.4583	D1A3,75578984-75579004:75597342-75597362	D1A2,75578984-75579004:75589894-75589914	chr18:75579004-75597342:+	74.7826	80.597	82.2785	81.1594	89.5349	82.9787	88.3721	85.4545	86.3636	84.4262	81.3559	81.8182	29	86	13	54	14	65	13	56	9	77	8	39	10	76	8	47	6	38	19	103	22	96	2	9
288	PPIL5	Cassette	6.30734	18.2457	0.0664745	1.35557e-06	220.444	227.176	191.917	D1A3,49138916-49138936:49150723-49150743	D1A2,49138916-49138936:49143867-49143887	chr14:49138936-49150723:+	12.6547	11.036	13.9905	14.5025	16.9872	11.9149	22.8814	16.129	20.4545	31.9355	32.0946	31.25	635	92	395	49	541	88	507	86	518	106	207	28	273	81	156	30	140	36	211	99	201	95	22	10
290	AHCYL1	Cassette	-0.0286458	0.0167878	0.85817	0.884184	384.278	389.882	355.708	D1A3,110329297-110329317:110353178-110353198	D1A2,110329297-110329317:110339790-110339810	chr1:110329317-110353178:+	0	0.133156	0.23175	0.231214	0.377358	0	0	0.400802	0	0.263505	0.273598	0	1150	0	750	1	861	2	863	2	1056	4	319	0	1063	0	497	2	347	0	757	2	729	2	130	0
292	PICALM	Cassette	11.3299	-0.066944	0.000615201	0.969845	336.5	384.529	337.5	D1A3,85385516-85385536:85372644-85372664	D1A2,85385516-85385536:85379049-85379069	chr11:85372664-85385516:-	13.4409	14.6264	14.9669	15.6909	14.123	12.6706	25.3857	24.3363	27.027	11.7585	13.7787	17.0213	805	125	537	92	642	113	720	134	754	124	448	65	532	181	342	110	243	90	833	111	826	132	117	24
293	HNRNPK	AltStart	0.641396	0.239788	0.363166	0.628215	2699.39	3202.76	2419.17	D2A3,85784887-85784907:85783167-85783187	D1A3,85785237-85785257:85783167-85783187	chr9:85783187-85785389:-	92.0422	92.2086	91.8519	92.0872	91.9168	90.7922	93.1373	92.8571	91.3793	92.1227	91.3393	92.7069	867	10028	593	7018	777	8759	646	7518	684	7778	308	3037	21	285	11	143	10	106	357	4175	366	3860	52	661
295	KIF13A	Cassette	-30.5782	-27.8503	0.0324854	0.00964814	119.222	115.882	113.917	D1A3,17902458-17902478:17896065-17896085	D1A2,17902458-17902478:17898100-17898120	chr6:17896085-17902458:-	70.0758	67.2619	74.7253	73.3108	68.8761	77.3333	44.7887	50	29.2683	39.7004	40.7547	51.7857	79	185	55	113	69	204	79	217	108	239	34	116	196	159	85	85	87	36	161	106	157	108	27	29
296	IFNAR2	Alt3Prime	7.18588	-0.351829	0.00395751	0.897577	758.278	736.706	725.333	D1A3,33524371-33524391:33536060-33536080	D1A2,33524371-33524391:33536014-33536034	chr21:33524391-33536152:+	19.9239	17.9788	21.6761	23.9677	22.9383	28.6325	29.7416	28.8159	30.5589	23.5962	18.0549	24.8521	1893	471	1396	306	1243	344	847	267	1411	420	167	67	1767	748	1040	421	584	257	1211	374	1643	362	127	42
297	BIN1	Cassette	0.150445	-0.0750899	0.52776	0.553472	553.722	503.824	501.583	D1A3,127542969-127542989:127538044-127538064	D1A2,127542969-127542989:127542281-127542301	chr2:127538064-127542969:-	0.268817	0.260417	0.166806	0.20555	0.170068	0	0.304569	0	0.682594	0	0.310559	0	1484	4	1149	3	1197	2	971	2	1174	2	506	0	1964	6	917	0	582	4	977	0	963	3	128	0
298	FMNL1	Cassette	0.900827	0.0743626	0.250319	0.694538	491.278	628.059	517.042	D1A3,40679460-40679480:40680016-40680036	D1A2,40679460-40679480:40679654-40679674	chr17:40679480-40680016:+	0	0	0.516351	0	0.498575	0	0.110132	1.02881	2.07101	0.241255	0.489297	0	1470	0	1152	0	1156	6	1188	0	1397	7	735	0	907	1	481	5	331	7	1654	4	1627	8	273	0
304	TATDN1	Cassette	-0.0166168	-0.012875	0.42265	0.42265	1262.5	1197	1201.04	D1A3,125589895-125589915:125576944-125576964	D1A2,125589895-125589915:125585749-125585769	chr8:125576964-125589895:-	100	100	100	100	100	100	100	99.9501	100	100	99.9614	100	0	3420	0	2251	0	2804	0	2839	0	2935	0	1285	0	3732	1	2005	0	1453	0	2987	1	2588	0	524
305	MAZ	Cassette	-0.680272	0	0.42265	#DIV/0!	133.056	123.706	108.75	D1A3,29725695-29725715:29727391-29727411	D1A2,29725695-29725715:29727051-29727071	chr16:29725715-29727391:+	100	100	100	100	100	100	100	97.9592	100	100	100	100	0	391	0	316	0	440	0	325	0	416	0	206	0	124	2	96	0	79	0	82	0	118	0	15
306	DNMT3B	MulSkip	-2.7999	-2.50758	0.451745	0.371299	45.5556	58.2353	52.9583	D1A3,30853917-30853937:30859228-30859248	D1A2,30853917-30853937:30856804-30856824	chr20:30853937-30859228:+	8.62069	17.3913	9.70874	13.9785	7.40741	5.66038	10.5263	10.4167	2.04082	6.96517	5.35714	11.5385	106	10	57	12	93	10	80	13	100	8	50	3	119	14	86	10	48	1	187	14	212	12	23	3
307	TUSC3	Cassette	-0.0566382	-0.215327	0.630311	0.49605	983.667	900.647	946.208	D1A3,15525109-15525129:15561386-15561406	D1A2,15525109-15525129:15552576-15552596	chr8:15525129-15561386:+	100	100	99.7262	99.6078	99.6482	100	99.6455	99.7553	99.9204	99.8294	99.914	99.1018	0	2777	0	1646	5	1821	7	1778	8	2266	0	431	13	3654	5	2038	1	1256	4	2340	2	2323	3	331
309	C20orf199	Cassette	0.282637	0.453726	0.356201	0.200516	722.667	621	714.708	D1A3,47329132-47329152:47338988-47339008	D1A2,47329132-47329152:47330428-47330448	chr20:47329152-47338988:+	97.9791	97.0526	98.5978	98.8034	98.2796	98.4556	98.4631	98.7042	98.2646	98.2686	98.8961	98.7805	31	1503	28	922	19	1336	14	1156	24	1371	8	510	45	2883	23	1752	24	1359	33	1873	22	1971	3	243
310	TACC2	Cassette	-0.30025	0.817182	0.667555	0.0517546	110.889	124.882	114.167	D1A3,123977493-123977513:123986899-123986919	D1A2,123977493-123977513:123978850-123978870	chr10:123977513-123986899:+	2.27273	2.8169	2.00803	0.485437	1.88679	2.12766	2.61628	0.694444	1.5873	2.97619	2.71003	2.5641	301	7	207	6	244	5	205	1	260	5	138	3	335	9	143	1	124	2	326	10	359	10	38	1
312	SSBP3	Cassette	25.9689	36.1988	0.286056	0.217105	25.7778	21.0588	23.5833	D1A3,54519698-54519718:54495427-54495447	D1A2,54519698-54519718:54496390-54496410	chr1:54495447-54519698:-	0	6.89655	7.31707	12.963	20.5479	44.4444	5.26316	55.7143	63.0137	38.2353	24.1379	92.3077	49	0	27	2	38	3	47	7	58	15	10	8	54	3	31	39	27	46	21	13	22	7	3	36
313	SPINT2	Cassette	-2.16112	0.251084	5.871e-05	0.659553	1244.72	1224.35	1212	D1A3,43447458-43447478:43470355-43470375	D1A2,43447458-43447478:43466106-43466126	chr19:43447478-43470355:+	97.0944	98.1951	97.6413	98.4043	98.5115	98.1493	95.6293	95.8613	96.024	98.83	98.5911	97.3301	96	3208	42	2285	68	2815	42	2590	44	2912	29	1538	158	3457	74	1714	53	1280	36	3041	45	3149	11	401
317	DSP	Alt5Prime	-7.386	-1.65657	0.00150924	0.296921	484.167	581.235	512.917	D1A3,7524984-7525004:7527873-7527893	D2A3,7526781-7526801:7527873-7527893	chr6:7524506-7527873:+	67.7475	68.0272	74.23	67.8608	70.2844	74.1935	62.5099	62.6943	63.8095	67.7916	68.2084	70.202	557	1170	376	800	251	723	314	663	397	939	96	276	472	787	216	363	114	201	544	1145	543	1165	59	139
320	C10orf137	Cassette	13.3006	20.7264	0.229916	0.10892	12	14	13	D1A3,127404377-127404397:127407916-127407936	D1A2,127404377-127404397:127407561-127407581	chr10:127404397-127407916:+	74.2857	69.2308	62.5	72.4138	28.5714	100	78.125	77.7778	87.5	86.9565	78.7234	100	9	26	8	18	9	15	8	21	20	8	0	8	7	25	4	14	2	14	6	40	10	37	0	3
321	AFG3L1	Cassette	-1.95739	-0.277978	0.239422	0.811276	28.1111	32.8824	34.0833	D1A3,88578488-88578508:88584774-88584794	D1A2,88578488-88578508:88582760-88582780	chr16:88578508-88584774:+	98.5294	97.7778	100	97.561	100	100	94.6154	98.3333	98.1132	99.2647	96.8354	100	1	67	1	44	0	45	1	40	0	48	0	16	7	123	1	59	1	52	1	135	5	153	0	18
322	FANCA	Cassette	0.0548246	0.0548246	0.363217	0.363217	126.611	122.647	114.583	D1A3,88404837-88404857:88402256-88402276	D1A2,88404837-88404857:88404691-88404711	chr16:88402276-88404837:-	100	100	100	99.6711	100	100	100	100	100	100	100	100	0	367	0	250	0	376	1	303	0	317	0	173	0	230	0	141	0	121	0	208	0	220	0	43
325	TIAM1	Cassette	0	0	#DIV/0!	#DIV/0!	23.7222	19.3529	21.5417	D1A3,31511739-31511759:31504382-31504402	D1A2,31511739-31511759:31507639-31507659	chr21:31504402-31511739:-	100	100	100	100	100	100	100	100	100	100	100	100	0	52	0	48	0	47	0	37	0	55	0	18	0	97	0	52	0	21	0	38	0	41	0	11
326	TFDP2	Cassette	0	0	#DIV/0!	#DIV/0!	46.5	43.5882	43.5833	D1A3,143196551-143196571:143180194-143180214	D1A2,143196551-143196571:143195097-143195117	chr3:143180214-143196551:-	100	100	100	100	100	100	100	100	100	100	100	100	0	158	0	78	0	83	0	85	0	128	0	14	0	150	0	80	0	61	0	110	0	92	0	7
327	STK33	Cassette	-2.6926	6.47881	0.293499	0.388831	46.5	47.8824	49.5	D1A3,8430944-8430964:8414242-8414262	D1A2,8430944-8430964:8418856-8418876	chr11:8414262-8430944:-	78.3784	87.0968	75.7895	85.5422	85.8491	77.7778	79.7927	76.6234	80.7229	82.5843	82.069	100	24	87	8	54	23	72	12	71	15	91	6	21	39	154	18	59	16	67	31	147	26	119	0	28
328	MYO19	Cassette	-1.00248	-1.19658	0.261565	0.203525	187.556	191.059	180.25	D1A3,31945813-31945833:31944484-31944504	D1A2,31945813-31945833:31945118-31945138	chr17:31944504-31945813:-	99.6454	99.7222	99.1416	99.5338	99.7895	97.9487	99.604	97.6744	97.6048	98.7315	98.7952	96.7742	2	562	1	359	4	462	2	427	1	474	4	191	2	503	5	210	4	163	6	467	5	410	2	60
329	HNRNPD	Cassette	0.206354	0.409476	0.00990274	0.0825579	2579.72	2874.71	2443.5	D1A3,83495480-83495500:83494311-83494331	D1A2,83495480-83495500:83495158-83495178	chr4:83494331-83495480:-	0.253073	0.192847	0.279702	0.199131	0.134553	0.453515	0.390545	0.471869	0.51306	0.459888	0.603291	0.921659	8277	21	5693	11	7487	21	5513	11	7422	10	2195	10	4846	19	2742	13	2133	11	5844	27	5437	33	860	8
333	UHRF2	Cassette	-0.134685	-0.0354119	0.627825	0.777307	344.944	354.647	337.375	D1A3,6411122-6411142:6450572-6450592	D1A2,6411122-6411142:6423913-6423933	chr9:6411142-6450572:+	99.8954	99.8374	99.7312	100	99.6279	100	99.8924	99.2495	100	99.6629	99.7768	100	1	955	1	614	2	742	0	751	4	1071	0	243	1	928	4	529	0	363	3	887	2	894	0	102
334	CTNND1	Cassette	-4.33398	10.2857	0.645238	0.00731629	95.0556	94.8824	92.25	D1A3,57286074-57286094:57315432-57315452	D1A2,57286074-57286094:57313084-57313104	chr11:57286094-57315432:+	72.4528	75.1678	81.8966	74.1228	67.4312	83.1776	56.621	73.7805	83.7209	88.4921	84.8739	84.6154	73	192	37	112	42	190	59	169	71	147	18	89	95	124	43	121	21	108	29	223	36	202	2	11
335	SYNJ2BP	Cassette	-2.43953	1.31232	0.228808	0.220726	50.6111	52.6471	49.9583	D1A3,69953369-69953389:69912221-69912241	D1A2,69953369-69953389:69925056-69925076	chr14:69912241-69953369:-	98.7578	97.7778	97.037	100	94.2857	100	97.8947	92.9412	95.7746	99.2647	98.6014	100	2	159	2	88	4	131	0	116	6	99	0	53	2	93	6	79	3	68	1	135	2	141	0	9
336	C18orf25	Cassette	4.38455	9.02678	0.288029	0.404539	22	22.5294	22.2083	D1A3,42050539-42050559:42087660-42087680	D1A2,42050539-42050559:42073968-42073988	chr18:42050559-42087660:+	0	0	0	0	3.0303	3.7037	0	10.6383	5.88235	3.1746	0	27.2727	52	0	41	0	47	0	47	0	32	1	26	1	68	0	42	5	32	2	61	2	63	0	8	3
337	CASP7	Cassette	0	0	#DIV/0!	#DIV/0!	276.111	225.706	256.667	D1A3,115429707-115429727:115447242-115447262	D1A2,115429707-115429727:115441745-115441765	chr10:115429727-115447242:+	0	0	0	0	0	0	0	0	0	0	0	0	533	0	410	0	485	0	463	0	540	0	216	0	1224	0	615	0	484	0	526	0	564	0	100	0
338	SAPS2	Cassette	-1.91726	6.31404	0.728997	0.196734	30.1111	30.2941	29.75	D1A3,49221727-49221747:49222800-49222820	D1A2,49221727-49221747:49222282-49222302	chr22:49221747-49222800:+	3.79747	6.66667	19.1176	12.7273	7.14286	10.3448	4.13223	17.0732	2.94118	10.5263	16.092	22.2222	76	3	42	3	55	13	48	7	65	5	26	3	116	5	34	7	33	1	68	8	73	14	7	2
340	MTMR9	Cassette	0.0327406	0.913408	0.979671	0.47974	75.8333	89.8824	85.2917	D1A3,11190201-11190221:11194941-11194961	D1A2,11190201-11190221:11192818-11192838	chr8:11190221-11194941:+	1.16279	0.763359	0	1.40845	0.571429	5.43478	1.56863	0	3.2	1.51057	1.64474	4.25532	170	2	130	1	139	0	140	2	174	1	87	5	251	4	134	0	121	4	326	5	299	5	45	2
341	TBC1D13	Cassette	-10.7689	15.822	0.114386	0.000113992	24.2778	22.8824	24.2083	D1A3,130590487-130590507:130593479-130593499	D1A2,130590487-130590507:130592834-130592854	chr9:130590507-130593479:+	78.2609	76.4706	82.1429	83.6364	86	84	79.3103	65.2174	68.4211	96	96.7213	100	10	36	8	26	10	46	9	46	7	43	4	21	18	69	16	30	12	26	3	72	2	59	0	8
346	C6orf168	Cassette	-14.7876	-5.59088	0.0465	0.085164	127.556	145.059	126.792	D1A3,99897494-99897514:99846397-99846417	D1A2,99897494-99897514:99888124-99888144	chr6:99846417-99897494:-	96.6265	96.6555	97.619	96.139	98.0247	93.0556	84.2105	74.6377	85.8491	93.75	91.358	87.1795	14	401	10	289	8	328	10	249	8	397	5	67	42	224	35	103	15	91	24	360	28	296	5	34
347	SMNDC1	Cassette	-0.595984	-0.141363	0.161343	0.713973	1962.78	1990.94	1988.75	D1A3,112053215-112053235:112048518-112048538	D1A2,112053215-112053235:112050464-112050484	chr10:112048538-112053215:-	0.596323	0.530973	0.511866	0.694746	0.441404	2.71903	0.381004	0.297767	0.280449	0.693793	0.788955	0.840336	6001	36	3934	21	4276	22	2287	16	4511	20	322	9	7321	28	4018	12	2489	7	5296	37	6539	52	472	4
348	MAP7D1	Cassette	31.8137	26.6975	0.00357777	0.0667629	104	108.412	88.125	D1A3,36411646-36411666:36414386-36414406	D1A2,36411646-36411666:36413085-36413105	chr1:36411666-36414386:+	9.90415	7.47664	10.9792	7.82918	9.09091	6.71642	35.7616	41.8182	43.8596	28.9062	27.1845	50	282	31	198	16	300	37	259	22	300	30	125	9	97	54	32	23	32	25	91	37	75	28	6	6
350	XPO4	Cassette	1.4825	-0.55329	0.492259	0.73361	24.4444	24.3529	23.625	D1A3,20340734-20340754:20334977-20334997	D1A2,20340734-20340754:20335242-20335262	chr13:20334997-20340734:-	3.07692	0	4.61538	0	3.1746	0	0	4.16667	5.71429	3.77358	0	0	63	2	42	0	62	3	34	0	61	2	18	0	70	0	46	2	33	2	51	2	68	0	6	0
352	PRKAA1	Cassette	-2.16812	1.30555	0.65292	0.752603	16.8333	17.6471	16.3333	D1A3,40811268-40811288:40807702-40807722	D1A2,40811268-40811288:40810811-40810831	chr5:40807722-40811268:-	93.3333	100	84.375	95.9184	93.75	87.5	91.3043	96.2963	83.3333	91.1111	90.2439	100	4	56	0	21	5	27	2	47	3	45	1	7	4	42	1	26	2	10	4	41	4	37	0	3
353	SUMO1	Cassette	-1.68638	-0.588855	0.0276327	0.667474	511.667	512.412	503.708	D1A3,202811407-202811427:202787382-202787402	D1A2,202811407-202811427:202793054-202793074	chr2:202787402-202811407:-	96.2636	95.098	95.0085	95.4641	95.4507	92.4342	92.7033	93.5349	93.5622	95.3435	95.6147	92.1348	55	1417	50	970	59	1123	43	905	54	1133	23	281	105	1334	62	897	45	654	61	1249	61	1330	14	164
354	RICH2	Cassette	-5.33375	3.15171	0.193309	0.595427	105	129.529	122.792	D1A3,12828930-12828950:12834073-12834093	D1A2,12828930-12828950:12831142-12831162	chr17:12828950-12834073:+	27.2358	26.2443	29.717	26.1682	22	46.3918	22.807	25.7282	24.3421	29.0837	27.9167	41.3333	179	67	163	58	149	63	158	56	156	44	52	45	264	78	153	53	115	37	356	146	346	134	44	31
355	MEIS2	Cassette	-9.38146	5.16618	0.133008	0.681069	58.1667	51.7647	53.375	D1A3,34974643-34974663:34971932-34971952	D1A2,34974643-34974663:34974285-34974305	chr15:34971952-34974643:-	56.8493	57.1429	63.6364	61.3208	65.2439	60	58.8542	45.098	50	55.1402	54.955	87.5	63	83	39	52	44	77	41	65	57	107	18	27	79	113	56	46	40	40	48	59	50	61	2	14
356	RHOT1	Cassette	1.51116	-1.14012	0.0404242	0.188712	212	241.294	212.792	D1A3,27559421-27559441:27562247-27562267	D1A2,27559421-27559441:27560481-27560501	chr17:27559441-27562247:+	1.67785	4.0568	3.1185	3.50109	2.01465	1.24481	4.22535	3.40909	4.70588	0.331675	2.25303	1.8018	586	10	473	20	466	15	441	16	535	11	238	3	544	24	255	9	162	8	601	2	564	13	109	2
357	EHMT1	Cassette	-10.5589	0.307643	0.149875	0.97209	34.5556	37.1765	34.25	D1A3,139777073-139777093:139790890-139790910	D1A2,139777073-139777093:139789381-139789401	chr9:139777093-139790890:+	65.625	75.4717	75.3086	76.0417	62.766	64.7059	61.6162	66.6667	50	65.8824	85	60	33	63	13	40	20	61	23	73	35	59	12	22	38	61	13	26	15	15	29	56	15	85	6	9
359	PIP5K3	Cassette	19.1983	12.1264	0.00611974	0.0677717	13.3889	10.8235	12.6667	D1A3,208877267-208877287:208885204-208885224	D1A2,208877267-208877287:208877814-208877834	chr2:208877287-208885204:+	87.5	78.2609	89.6552	63.6364	75.7576	90	100	100	100	88.4615	90.3226	100	3	21	5	18	3	26	4	7	8	25	1	9	0	49	0	44	0	18	3	23	3	28	0	6
361	PDLIM7	Cassette	32.4898	16.0395	7.80558e-06	0.0264691	79.5556	48.4706	68.3333	D1A3,176850476-176850496:176849214-176849234	D1A2,176850476-176850496:176849618-176849638	chr5:176849234-176850476:-	58.4615	59.3407	67.7419	68.6275	61.6	70.4545	95.6772	97.8903	97.0149	84.8214	73.0769	83.3333	54	76	37	54	50	105	32	70	48	77	13	31	15	332	5	232	6	195	17	95	21	57	3	15
362	CSNK1G3	Cassette	3.27598	0.185186	0.0608085	0.354474	320.611	309.941	293.708	D1A3,122954987-122955007:122968316-122968336	D1A2,122954987-122955007:122958631-122958651	chr5:122955007-122968316:+	1.99402	1.92616	2.82087	2.42792	1.67064	2.45399	3.85787	5.72034	6.89655	2.34899	2.32172	2.53165	983	20	611	12	689	20	643	16	824	14	159	4	947	38	445	27	297	22	582	14	589	14	77	2
363	KIAA0679	Cassette	5.8344	3.43069	0.194092	0.599817	15.5	15.3529	15.875	D1A3,103547726-103547746:103542670-103542690	D1A2,103547726-103547746:103543725-103543745	chr10:103542690-103547726:-	94.5946	94.7368	84.6154	86.2069	96.875	72.7273	91.4894	94.1176	96.7742	91.8367	83.3333	100	2	35	1	18	6	33	4	25	1	31	3	8	4	43	2	32	1	30	4	45	8	40	0	5
365	SORBS1	Cassette	14.1739	7.28003	0.00563049	0.0728315	15.4444	14.7647	15.875	D1A3,97182194-97182214:97171800-97171820	D1A2,97182194-97182214:97171943-97171963	chr10:97171820-97182194:-	21.9512	31.0345	31.5789	22.2222	34.2857	14.2857	41.1765	39.0244	40	35.4167	30.7692	33.3333	32	9	20	9	13	6	14	4	23	12	6	1	40	28	25	16	12	8	31	17	36	16	2	1
366	CCDC7	Cassette	0	0	#DIV/0!	#DIV/0!	37	23.2353	34.5417	D1A3,32896805-32896825:32903362-32903382	D1A2,32896805-32896825:32900792-32900812	chr10:32896825-32903362:+	100	100	100	100	100	100	100	100	100	100	100	100	0	59	0	42	0	49	0	42	0	40	0	25	0	209	0	111	0	89	0	75	0	66	0	22
367	CHURC1	Cassette	-5.12664	1.23936	0.081573	0.80065	642.444	614.294	612.375	D1A3,64460577-64460597:64468608-64468628	D1A2,64460577-64460597:64462480-64462500	chr14:64460597-64468608:+	32.3529	30.1815	35.1064	28.7284	39.15	22.4409	26.2295	27.4011	24.9695	34.6614	38.0368	25	1104	528	731	316	915	495	908	366	945	608	394	114	1665	592	771	291	616	205	984	522	909	558	120	40
368	DOCK5	Cassette	3.91821	0.664616	0.13443	0.6156	48.5	52.4118	48.9583	D1A3,25296191-25296211:25302523-25302543	D1A2,25296191-25296211:25302241-25302261	chr8:25296211-25302523:+	3.125	5.19481	3.66972	7.84314	5.7554	0	6.76692	11.6279	6.15385	3.78788	6	5	124	4	73	4	105	4	94	8	131	8	34	0	124	9	76	10	61	4	127	5	141	9	19	1
369	BRE	TwoMulx	-4.88641	13.7379	0.199518	0.0207527	105.778	109.353	102.667	D1A2,28374842-28374862:28386452-28386472	D1A3,28374842-28374862:28403644-28403664	chr2:28374862-28414820:+	45.9016	40.724	39.0909	45.6522	41.3919	55.3571	39.2617	44.1379	36	58.2456	53.1381	63.8889	165	140	131	90	134	86	125	105	160	113	50	62	181	117	81	64	64	36	119	166	112	127	13	23
371	PKN1	Cassette	-0.727472	0.19594	0.49088	0.883511	70.5556	74.4118	70.5833	D1A3,14405334-14405354:14412954-14412974	D1A2,14405334-14405354:14406401-14406421	chr19:14405354-14412954:+	1.25786	0	2.54777	4.66667	1.76471	1.26582	2.53807	0	1.03093	0	3.39806	2.94118	157	2	127	0	153	4	143	7	167	3	78	1	192	5	134	0	96	1	184	0	199	7	33	1
373	ZRANB2	Cassette	10.6192	2.27036	0.000145984	0.175247	769.444	776.647	714.333	D1A3,71305046-71305066:71303388-71303408	D1A2,71305046-71305066:71304003-71304023	chr1:71303408-71305046:-	5.94955	5.14888	6.08259	3.75839	4.43401	1.67653	13.9282	14.8728	16.5816	7.96738	7.89106	4.47761	1976	125	1529	83	1683	109	1434	56	1832	85	997	17	1823	295	870	152	654	130	1467	127	1319	113	256	12
375	CADM1	Cassette	-11.7636	8.18489	0.0427808	0.418694	27.7778	32.0588	30.5	D1A3,114574335-114574355:114554685-114554705	D1A2,114574335-114574355:114566851-114566871	chr11:114554705-114574335:-	13.4831	11.7647	16.6667	22.7273	20.7547	41.1765	10	8.62069	9.375	24.4186	18.9781	44.4444	77	12	45	6	55	11	34	10	42	11	10	7	81	9	53	5	29	3	65	21	111	26	5	4
376	ERC1	Cassette	-0.0972522	0.339398	0.741973	0.126273	362.222	340.353	340.75	D1A3,1216311-1216331:1269278-1269298	D1A2,1216311-1216331:1242460-1242480	chr12:1216331-1269278:+	99.6904	100	99.7605	99.1903	99.4286	98.8971	99.2687	99.8299	99.093	99.6403	99.8613	100	3	966	0	705	2	833	6	735	5	870	3	269	8	1086	1	587	4	437	3	831	1	720	0	103
377	ECT2	Cassette	15.76	0.921241	0.0826425	0.913572	1224.22	1171.29	1127.83	D1A3,173955838-173955858:173957466-173957486	D1A2,173955838-173955858:173955966-173955986	chr3:173955858-173957466:+	71.32	70.0391	66.2387	55.0575	65.43	24.2991	74.4363	76.3733	72.6625	61.2663	65.1756	52.514	1208	3004	767	1793	894	1754	782	958	1202	2275	243	78	1043	3037	443	1432	307	816	832	1316	942	1763	85	94
382	C11orf80	Cassette	-5.84968	2.47616	0.0787162	0.0740019	186.778	161.529	181.208	D1A3,66283123-66283143:66320327-66320347	D1A2,66283123-66283143:66312206-66312226	chr11:66283143-66320327:+	77.9703	75.5814	74.7748	77.6557	74.8691	78.5047	74.2364	70.2643	67.6282	79.9076	79.8403	77.3585	89	315	84	260	84	249	61	212	96	286	23	84	194	559	135	319	101	211	87	346	101	400	12	41
385	ZDHHC16	Cassette	20.9443	10.3227	4.42294e-06	0.0687712	1017.78	1122.76	983.25	D1A3,99203390-99203410:99204460-99204480	D1A2,99203390-99203410:99203545-99203565	chr10:99203410-99204460:+	23.5785	22.0446	22.3301	23.2992	25.9561	15.6278	41.9616	42.845	44.4444	35.1005	36.3315	25.9542	2379	734	1853	524	2160	621	1646	500	1820	638	934	173	1361	984	671	503	455	364	1518	821	1621	925	291	102
387	MYO9B	Cassette	2.59117	1.07602	0.0226965	0.572151	17.8889	18.6471	16.5833	D1A3,17181498-17181518:17182523-17182543	D1A2,17181498-17181518:17182141-17182161	chr19:17181518-17182523:+	96.7213	100	98.2456	97.3684	98	94.1176	100	100	100	100	95.4545	100	2	59	0	34	1	56	1	37	1	49	1	16	0	31	0	19	0	15	0	28	2	42	0	4
388	BNIP2	Cassette	-2.44737	-0.763187	0.00688241	0.465571	665.222	543.118	626.25	D1A3,57748382-57748402:57743591-57743611	D1A2,57748382-57748402:57747609-57747629	chr15:57743611-57748382:-	3.22344	4.21982	4.03361	1.80587	3.35196	0.696864	0.542958	0.485732	0.294985	2.68817	3.08564	0.60241	1321	44	976	43	1142	48	870	16	1384	48	285	2	3114	17	1639	8	1014	3	1267	35	1539	49	165	1
389	TSC2	Cassette	15.0391	-21.278	0.00201627	0.000220133	97.7778	81.7059	87.875	D1A3,2066567-2066587:2069033-2069053	D1A2,2066567-2066587:2067599-2067619	chr16:2066587-2069033:+	58.871	59.8837	64.9038	57.6687	68.0412	50	71.8563	78.125	74.8201	38.764	37.0861	40	102	146	69	103	73	135	69	94	62	132	55	55	94	240	42	150	35	104	109	69	95	56	12	8
390	FZR1	MulSkip	0	0	#DIV/0!	#DIV/0!	178.222	145.059	156.5	D1A3,3477364-3477384:3481789-3481809	D1A2,3477364-3477384:3477977-3477997	chr19:3477384-3481789:+	100	100	100	100	100	100	100	100	100	100	100	100	0	448	0	307	0	408	0	343	0	412	0	193	0	530	0	314	0	253	0	262	0	251	0	35
391	ADNP	Cassette	-0.641688	-16.7259	0.686813	0.00185547	565.611	502.941	512.417	D1A3,48980769-48980789:48953925-48953945	D1A2,48980769-48980789:48978749-48978769	chr20:48953945-48980769:-	85.8497	88.9332	88.1503	87.4892	86.2043	80.7466	86.6426	86.4185	83.7004	68.0162	67.3745	73.1183	209	1268	111	892	164	1220	145	1014	181	1131	98	411	222	1440	135	859	111	570	316	672	338	698	25	68
392	CADM1	Cassette	1.52538	0.514212	0.0234995	0.472726	79.9444	74.1765	82.125	D1A3,114590537-114590557:114554685-114554705	D1A2,114590537-114590557:114585567-114585587	chr11:114554705-114590537:-	97.6879	98.8889	96.6102	98.5507	97.9866	97.0149	99.1018	98.8439	100	99.1416	98.4733	97.2973	4	169	1	89	6	171	2	136	3	146	2	65	3	331	2	171	0	138	2	231	4	258	1	36
393	SFRS16	Cassette	1.10158	1.10158	0.0438904	0.0438904	39.8889	38.2941	38.75	D1A3,50263136-50263156:50264163-50264183	D1A2,50263136-50263156:50263517-50263537	chr19:50263156-50264163:+	99.0476	100	100	98.8235	97.6471	97.8723	100	100	100	100	100	100	1	104	0	76	0	87	1	84	2	83	1	46	0	122	0	68	0	43	0	102	0	93	0	17
396	PRPSAP2	Cassette	-4.11793	7.737	0.250508	0.17275	108.722	105	108.167	D1A3,18709970-18709990:18716620-18716640	D1A2,18709970-18709990:18711319-18711339	chr17:18709990-18716620:+	78.7671	65.5367	68.4647	82.2857	76.5873	83.6364	69.9208	71.2264	74.1379	82.1918	77.9605	90.6977	62	230	61	116	76	165	31	144	59	193	9	46	114	265	61	151	45	129	52	240	67	237	4	39
398	PTPRU	Cassette	0.169205	0	0.42265	#DIV/0!	63.3333	87.5294	78.0417	D1A3,29483948-29483968:29490967-29490987	D1A2,29483948-29483968:29488781-29488801	chr1:29483968-29490967:+	0	0	0	0	0	0	0.507614	0	0	0	0	0	171	0	130	0	125	0	115	0	141	0	73	0	196	1	131	0	57	0	343	0	342	0	48	0
399	FUSIP1	AltEnd	25.0175	-0.398208	2.71199e-05	0.899929	1418.39	1540.35	1424.08	D1A3,24170649-24170669:24166780-24166800	D1A2,24170649-24170669:24170496-24170516	chr1:24165525-24170649:-	46.5837	42.8107	41.3202	41.1722	48.6138	34.5924	68.6663	66.9027	67.03	44.2342	44.5094	37.6083	1931	1684	1758	1316	2018	1421	1636	1145	1872	1771	987	522	1217	2667	701	1417	484	984	2210	1753	2279	1828	360	217
400	DOCK9	Cassette	21.9571	7.35706	6.79776e-06	0.0492012	535.889	507.353	546.292	D1A3,98277084-98277104:98274739-98274759	D1A2,98277084-98277104:98276175-98276195	chr13:98274759-98277084:-	30.5862	33.3709	26.2712	32.8413	33.2004	24.3243	53.4125	52.2559	50.5	36.1399	34.5281	41.7004	817	360	591	296	696	248	546	267	670	333	336	108	1099	1260	582	637	396	404	986	558	1096	578	144	103
404	CSPP1	Cassette	2.95108	-3.19623	0.0890609	0.0993466	127.833	136.529	128.458	D1A3,68212372-68212392:68228812-68228832	D1A2,68212372-68212392:68224571-68224591	chr8:68212392-68228812:+	81.9892	85.0187	82.9352	75.6272	83.8095	83.75	85.4592	85.7923	84.1667	79.0323	77.2989	80.6452	67	305	40	227	50	243	68	211	51	264	13	67	57	335	26	157	19	101	78	294	79	269	12	50
405	IPO4	Cassette	0.189358	0.102675	0.025905	0.300696	984.833	942.882	935	D1A3,23727261-23727281:23726605-23726625	D1A2,23727261-23727281:23726822-23726842	chr14:23726625-23727261:-	99.6719	99.8472	99.8717	99.8244	99.5211	99.9153	99.9642	99.9296	100	99.775	99.8588	100	8	2430	3	1960	3	2336	4	2274	11	2286	1	1179	1	2794	1	1420	0	1016	5	2217	3	2122	0	366
407	UTRN	Cassette	-45.7292	1.83872	0.000192009	0.169091	800.056	1007.65	852.583	D1A3,145183827-145183847:145190439-145190459	D1A2,145183827-145183847:145190176-145190196	chr6:145183847-145190439:+	88.2735	86.7992	88.9506	87.7904	86.5975	86.5471	43.5538	42.24	39.4977	89.7618	87.5774	90.6561	343	2582	259	1703	199	1602	226	1625	323	2087	120	772	845	652	361	264	265	173	288	2525	341	2404	47	456
408	VAV2	Cassette	1.33333	0	0.42265	#DIV/0!	24.0556	27.1765	23.6667	D1A3,135625320-135625340:135623519-135623539	D1A2,135625320-135625340:135624426-135624446	chr9:135623539-135625320:-	0	0	0	0	0	0	0	0	4	0	0	0	78	0	48	0	50	0	57	0	71	0	23	0	48	0	33	0	24	1	70	0	62	0	3	0
413	YY1AP1	Cassette	3.17771	19.6066	0.597539	0.000761583	121.667	119.941	117.792	D1A3,153925073-153925093:153916851-153916871	D1A2,153925073-153925093:153924596-153924616	chr1:153916871-153925073:-	37.2727	28.8991	36.6013	45.9016	34.1176	48.4211	33.1492	42.9224	49.0683	58.6626	60.7639	55	207	123	155	63	194	112	132	112	168	87	49	46	242	120	125	94	82	79	136	193	113	175	9	11
414	NCAPD2	Cassette	0	0	#DIV/0!	#DIV/0!	219.889	179.882	184.125	D1A3,6489199-6489219:6490055-6490075	D1A2,6489199-6489219:6489501-6489521	chr12:6489219-6490055:+	100	100	100	100	100	100	100	100	100	100	100	100	0	606	0	425	0	536	0	433	0	597	0	153	0	531	0	364	0	313	0	232	0	205	0	24
416	ENAH	Cassette	-0.296261	-0.459688	0.218653	0.0816382	2622.78	2113.41	2258.25	D1A3,223762275-223762295:223755375-223755395	D1A2,223762275-223762295:223759358-223759378	chr1:223755395-223762275:-	1.33901	1.60416	1.08814	0.652884	0.936211	0.148588	0.642753	0.657513	0.695451	0.600696	0.476474	0.428266	6484	88	4539	74	5454	60	4565	30	6243	59	1344	2	9584	62	5137	34	3427	24	3144	19	3342	16	465	2
417	AFAP1L2	Cassette	-0.539689	-0.404233	0.000392652	0.0363493	2363	1911.88	2024.92	D1A3,116154188-116154208:116090460-116090480	D1A2,116154188-116154208:116148633-116148653	chr10:116090480-116154188:-	0.553301	0.449035	0.452735	0.797872	0.410678	0.780488	0.071242	0	0.031746	0.367107	0.142248	0	5392	30	4434	20	5497	25	4103	33	4850	20	2034	16	8416	6	4508	0	3149	1	2714	10	2808	4	528	0
418	RPP38	Alt5Prime	14.7043	-3.57157	0.000526539	0.351415	180.667	201.529	187.167	D1A3,15179394-15179414:15184222-15184242	D2A3,15179751-15179771:15184222-15184242	chr10:15179187-15184222:+	41.875	40.1813	45.4338	38.7097	45.283	48.8372	55.534	58.0247	60.7143	41.5064	43.7616	34.1772	279	201	198	133	239	199	228	144	261	216	88	84	229	286	102	141	88	136	365	259	302	235	52	27
419	BBX	Cassette	0.0859725	-0.0577431	0.180545	0.586724	346.333	321.882	321.125	D1A3,108980036-108980056:109000059-109000079	D1A2,108980036-108980056:108992776-108992796	chr3:108980056-109000059:+	100	99.7037	100	100	99.7805	100	100	100	100	99.8478	99.7211	100	0	1011	2	673	0	693	0	709	2	909	0	263	0	1061	0	541	0	370	1	656	2	715	0	99
421	SORBS1	Cassette	-11.6012	-20.6755	0.0296291	0.0173626	60.9444	56	62.5417	D1A3,97104628-97104648:97096179-97096199	D1A2,97104628-97104648:97101103-97101123	chr10:97096199-97104628:-	79.845	77.5281	81.8182	81.1111	83.4483	82.0513	66.0232	68	74.0741	65.0888	61.5	54.2857	26	103	20	69	16	72	17	73	24	121	7	32	88	171	48	102	28	80	59	110	77	123	16	19
424	STK35	Cassette	-0.900439	-0.813691	0.038769	0.308492	504.556	453.412	489.583	D1A3,2031991-2032011:2072429-2072449	D1A2,2031991-2032011:2045311-2045331	chr20:2032011-2072429:+	99.1667	99.0373	98.971	99.5418	99.3433	99.7319	98.4235	98.7884	97.9827	99.1165	99.0596	97.2789	10	1190	8	823	11	1058	4	869	7	1059	1	372	30	1873	13	1060	14	680	11	1234	12	1264	4	143
427	CTNNB1	Alt3Prime	-10.9014	-3.0007	0.0039191	0.272095	2780	2659.53	2689.33	D1A3,41255829-41255849:41256313-41256333	D1A2,41255829-41255849:41256154-41256174	chr3:41255849-41256943:+	21.8207	21.8808	25.4023	27.7099	24.2272	35.9468	15.3162	15.1884	15.285	21.92	21.816	25.7557	5668	1582	3763	1054	4358	1484	3668	1406	5123	1638	964	541	7995	1446	4523	810	3403	614	5425	1523	5261	1468	614	213
431	NRG1	Cassette	-15.5622	-0.705723	0.00169544	0.785111	187.833	145.529	171.083	D1A3,32705118-32705138:32719734-32719754	D1A2,32705118-32705138:32719067-32719087	chr8:32705138-32719734:+	61.2403	68.4647	63.3523	67.0769	64.8515	76.7442	54.918	48.1043	51.1561	67.9412	64.1399	66.6667	150	237	76	165	129	223	107	218	142	262	40	132	330	402	219	203	169	177	109	231	123	220	14	28
432	DNM1L	Cassette	0.656468	0.0691128	0.006224	0.0356012	4811.67	4533.53	4312.71	D1A3,32745743-32745763:32751567-32751587	D1A2,32745743-32745763:32750025-32750045	chr12:32745763-32751567:+	0.0743746	0.0924471	0.0627353	0.067981	0.151854	0	0.619463	0.724544	0.850093	0.159766	0.110457	0.161812	14779	11	10807	10	9558	6	10290	7	12493	19	2195	0	13797	86	7673	56	4782	41	7499	12	8139	9	1234	2
433	FLJ00353	Cassette	1.40125	0.513535	0.229146	0.655583	1346.56	1141.18	1198.25	D1A3,74357573-74357593:74365668-74365688	D1A2,74357573-74357593:74360711-74360731	chr14:74357593-74365668:+	95.3326	96.2526	95.3928	93.5484	96.1622	89.76	96.1447	95.8997	95.3837	94.5854	95.7766	94.403	174	3554	108	2774	139	2878	128	1856	123	3082	64	561	178	4439	103	2409	77	1591	111	1939	93	2109	15	253
434	EIF4G2	Cassette	9.5514	15.9953	0.000913594	2.24137e-05	6570.17	8279	6653.21	D1A3,10780171-10780191:10779190-10779210	D1A2,10780171-10780191:10779877-10779897	chr11:10779210-10780171:-	62.9976	63.4822	61.389	59.1553	64.2617	55.2301	70.9055	70.6532	70.3534	77.5097	77.9729	75.7612	8952	15241	6223	10818	7333	11659	6315	9146	7559	13592	2491	3073	2368	5771	1303	3137	973	2309	4456	15357	4201	14871	613	1916
435	CHK1	Cassette	-1.60939	0.158969	0.000615903	0.397023	1718.78	1784.71	1642.46	D1A3,125001918-125001938:125004336-125004356	D1A2,125001918-125001938:125002711-125002731	chr11:125001938-125004336:+	98.5485	98.8522	98.2865	98.8646	99.0023	98.4287	97.2826	97.1064	96.7742	98.8183	98.6037	99.0463	76	5160	41	3531	64	3671	52	4528	47	4664	25	1566	110	3938	59	1980	46	1380	45	3763	55	3884	7	727
440	Nbla10300	Cassette	0.181121	0.123946	0.103528	0.363015	364.333	351.706	341.292	D1A3,225366360-225366380:225362111-225362131	D1A2,225366360-225366380:225366013-225366033	chr2:225362131-225366360:-	100	99.8686	99.8902	99.6815	99.8929	99.3939	99.907	100	100	100	99.7354	100	0	1111	1	760	1	910	2	626	1	933	1	164	1	1074	0	572	0	401	0	796	2	754	0	81
442	GAB1	Cassette	17.1855	7.14422	0.0713376	0.551852	37.0556	34.9412	38.125	D1A3,144580965-144580985:144599987-144600007	D1A2,144580965-144580985:144598282-144598302	chr4:144580985-144599987:+	71.1111	53.7313	59.4203	45	51.4286	16.6667	62.9412	69.9029	67.3913	64.2202	65.8915	40	26	64	31	36	28	41	22	18	34	36	10	2	63	107	31	72	15	31	39	70	44	85	6	4
443	SETD5	Cassette	14.6806	6.81519	0.000628075	0.023681	170.111	138.353	168.583	D1A3,9445673-9445693:9450528-9450548	D1A2,9445673-9445693:9446510-9446530	chr3:9445693-9450528:+	88.1844	88.3268	80.8943	86.3248	87.1094	75.8621	99.6394	99.5444	98.209	91.4894	89.1253	93.1818	41	306	30	227	47	199	32	202	33	223	28	88	3	829	2	437	6	329	44	473	46	377	3	41
444	APBA1	Cassette	-21.2848	-9.7212	0.0380979	0.284571	11.0556	7.11765	10.5833	D1A3,71272558-71272578:71261855-71261875	D1A2,71272558-71272578:71262904-71262924	chr9:71261875-71272558:-	40	45.4545	14.2857	12.5	26.087	60	12.8205	13.7931	8.69565	30	20	20	9	6	6	5	6	1	7	1	17	6	2	3	68	10	25	4	21	2	21	9	16	4	4	1
445	PLAA	Cassette	-0.208869	-0.276654	0.65321	0.521866	228.167	248.176	232.875	D1A3,26909307-26909327:26903925-26903945	D1A2,26909307-26909327:26907143-26907163	chr9:26903945-26909307:-	99.679	99.7608	99.6364	99.4106	99.6855	99.3711	99.8485	99.705	98.5915	98.7952	99.1465	100	2	621	1	417	2	548	3	506	2	634	1	158	1	659	1	338	3	210	8	656	6	697	0	115
447	PLEKHA1	Cassette	-48.2285	-8.65439	1.40934e-05	0.255398	45.3333	39.9412	41.7917	D1A3,124176517-124176537:124179129-124179149	D1A2,124176517-124176537:124177781-124177801	chr10:124176537-124179129:+	53.7931	52.2222	65	72.6027	73.6842	70.9677	12.6761	16.4835	20.2899	61.7978	60.9195	45.4545	67	78	43	47	28	52	20	53	25	70	9	22	124	18	76	15	55	14	34	55	34	53	6	5
448	PRPSAP2	Cassette	0	0	#DIV/0!	#DIV/0!	28.7778	24.7647	26.7083	D1A3,18709970-18709990:18716620-18716640	D1A2,18709970-18709990:18711294-18711314	chr17:18709990-18716620:+	0	0	0	0	0	0	0	0	0	0	0	0	62	0	61	0	76	0	31	0	59	0	9	0	114	0	61	0	45	0	52	0	67	0	4	0
450	DPY19L4	Cassette	2.86866	2.60273	0.0799765	0.0832535	172.222	212.471	181.958	D1A3,95843218-95843238:95847114-95847134	D1A2,95843218-95843238:95846586-95846606	chr8:95843238-95847114:+	83.4416	84.9624	83.1234	80.1858	86.755	86.9565	85.4447	87.3239	88.5496	86.9489	88.0878	85.4839	102	514	60	339	67	330	64	259	80	524	6	40	54	317	27	186	15	116	74	493	76	562	9	53
451	SCG5	Cassette	7.40894	9.75842	0.203302	0.15359	18.2222	9.94118	15.7917	D1A3,30764142-30764162:30776006-30776026	D1A2,30764142-30764162:30771202-30771222	chr15:30764162-30776006:+	100	66.6667	94.2857	85	94.4444	80	93.3962	96.7213	92.3077	89.4737	100	100	0	17	9	18	2	33	3	17	1	17	1	4	7	99	2	59	3	36	2	17	0	31	0	1
452	EPB41L2	Cassette	0	0	#DIV/0!	#DIV/0!	32.6667	20	27.9167	D1A3,131233160-131233180:131230394-131230414	D1A2,131233160-131233180:131232939-131232959	chr6:131230414-131233160:-	100	100	100	100	100	100	100	100	100	100	100	100	0	53	0	47	0	58	0	48	0	52	0	16	0	148	0	93	0	73	0	42	0	37	0	3
454	FAM126B	Cassette	10.5652	-3.50774	0.322087	0.496952	29.8333	23.4118	30.25	D1A3,201561229-201561249:201554819-201554839	D1A2,201561229-201561249:201560480-201560500	chr2:201554839-201561229:-	20.3704	25	18	18.1818	5.12821	25	16.2338	27.1845	44.1176	18.4466	19.1781	7.69231	43	11	18	6	41	9	27	6	37	2	9	3	129	25	75	28	38	30	84	19	59	14	12	1
455	SOCS7	Cassette	-13.2767	12.0577	0.00872227	0.145737	61.3333	64.1765	63.75	D1A3,33771164-33771184:33775695-33775715	D1A2,33771164-33771184:33774160-33774180	chr17:33771184-33775695:+	23.0263	23.301	24.2424	35.4839	23.2759	41.5385	13.5266	16.5217	15.5556	50	40.8377	30.7692	117	35	79	24	100	32	80	44	89	27	38	27	179	28	96	19	76	14	111	111	113	78	9	4
456	NAV1	Cassette	4.76436	2.34153	0.0829529	0.432252	107	73.8824	85.5417	D1A3,200022308-200022328:200025490-200025510	D1A2,200022308-200022328:200024218-200024238	chr1:200022328-200025490:+	97.1326	99.4475	94.5148	96.0452	96.6942	84.1463	99.4595	99.5434	99.2806	97.0149	94	100	8	271	1	180	13	224	7	170	8	234	13	69	2	368	1	218	1	138	2	65	3	47	0	10
457	ACTR10	Cassette	-0.173873	0.416578	0.334347	0.0228947	274.222	269.588	277.875	D1A3,57751735-57751755:57760092-57760112	D1A2,57751735-57751755:57756164-57756184	chr14:57751755-57760092:+	99.851	99.7881	99.6396	99.8273	99.2995	99.095	99.373	99.6094	99.2462	100	100	100	1	670	1	471	2	553	1	578	4	567	2	219	6	951	2	510	3	395	0	807	0	800	0	126
460	SNHG3-RCC1	Cassette	-7.92395	0.37071	0.00527056	0.912511	535.444	551.882	480.25	D1A3,28729018-28729038:28730901-28730921	D1A2,28729018-28729038:28729621-28729641	chr1:28729038-28730901:+	24.1144	20.2057	17.4484	23.2498	24.3866	29.7342	15.2908	14.8387	15.6682	22.8538	28.473	19.3548	1221	388	1086	275	1320	279	888	269	1017	328	423	179	903	163	396	69	366	68	665	197	623	248	125	30
461	NRG1	Cassette	-0.579004	0.0181357	0.00848253	0.796817	5355.67	3744.65	4730.5	D1A3,32582723-32582743:32705008-32705028	D1A2,32582723-32582743:32591573-32591593	chr8:32582743-32705008:+	99.8862	99.8601	99.8355	99.7396	99.9269	99.9637	99.3038	99.1494	99.4157	99.8351	99.8253	100	11	9652	10	7138	17	10315	22	8425	8	10929	2	5509	155	22110	105	12239	57	9698	12	7263	15	8570	0	1270
462	ZFAND6	Cassette	-5.80333	-2.56405	0.00298685	0.281147	122.056	94.8235	113.167	D1A3,78152024-78152044:78199724-78199744	D1A2,78152024-78152044:78177812-78177832	chr15:78152044-78199724:+	13.6564	7.97546	12.4378	9.95025	7.173	7.24638	3.71025	4.57516	3.52423	10.4247	6.45161	4.65116	196	31	150	13	176	25	181	20	220	17	64	5	545	21	292	14	219	8	232	27	203	14	41	2
464	CRYZL1	Cassette	-3.03121	0.58121	0.105538	0.546927	56.8333	54.5882	55.25	D1A3,33916171-33916191:33907762-33907782	D1A2,33916171-33916191:33910906-33910926	chr21:33907782-33916171:-	98.5185	100	97.2973	98.4252	97.7941	100	96.5318	93.3333	97.0588	100	97.7612	100	2	133	0	116	3	108	2	125	3	133	0	52	6	167	7	98	2	66	0	151	3	131	0	18
465	HNRNPR	Cassette	-5.22173	-3.20153	0.0149081	0.264222	24.2222	20.5294	21.5	D1A3,23543290-23543310:23537668-23537688	D1A2,23543290-23543310:23540077-23540097	chr1:23537688-23543290:-	5.35714	9.09091	7.93651	2.12766	6.81818	0	0	0	0	6.06061	0	0	53	3	40	4	58	5	46	1	41	3	15	0	77	0	47	0	43	0	31	2	37	0	10	0
466	PSMD12	Cassette	0.00272721	0.00495933	0.773561	0.53269	2755.78	2736	2726.75	D1A3,62792989-62793009:62783989-62784009	D1A2,62792989-62793009:62784136-62784156	chr17:62784009-62792989:-	100	99.9799	99.9644	100	100	100	100	99.9804	100	100	99.987	100	0	7339	1	4985	2	5616	0	5374	0	7357	0	1268	0	9026	1	5089	0	3546	0	7106	1	7721	0	1010
467	HM13	Cassette	11.8757	-0.37005	0.0047047	0.262891	162	190.529	159.667	D1A3,29617739-29617759:29620583-29620603	D1A2,29617739-29617759:29619541-29619561	chr20:29617759-29620583:+	0.720721	1.26582	0.21692	0.5	1.34228	0	13.8514	13.1429	10.6557	0.684932	0.22779	0	551	4	312	4	460	1	398	2	441	6	144	0	255	41	152	23	109	13	435	3	438	1	39	0
468	TNS1	Cassette	0	0	#DIV/0!	#DIV/0!	79.3889	58.5882	65.9167	D1A3,218404422-218404442:218394886-218394906	D1A2,218404422-218404442:218403338-218403358	chr2:218394906-218404422:-	0	0	0	0	0	0	0	0	0	0	0	0	185	0	82	0	135	0	176	0	189	0	76	0	296	0	156	0	134	0	75	0	70	0	8	0
470	FN1	Cassette	0.380733	0.0815842	0.00785957	0.72122	4410.72	3684.35	4229.33	D1A3,215967495-215967515:215964762-215964782	D1A2,215967495-215967515:215966151-215966171	chr2:215964782-215967495:-	99.1966	99.4431	99.6272	99.2609	99.115	99.0409	99.6597	99.6733	99.651	99.1326	99.2199	99.734	85	10495	39	6964	19	5077	59	7924	87	9744	30	3098	78	22844	27	8238	16	4569	82	9372	87	11066	4	1500
471	EXOSC1	Cassette	4.0438	3.90563	0.387999	0.692081	43.3889	34.0588	35.9583	D1A3,99195478-99195498:99190986-99191006	D1A2,99195478-99195498:99193038-99193058	chr10:99191006-99195478:-	38.8889	39.1304	40	24.2718	51.5789	27.027	43.6709	40.9091	38	45.9459	51.2195	25	66	42	42	27	57	38	78	25	46	49	27	10	89	69	39	27	31	19	20	17	20	21	3	1
472	EP400	Cassette	11.5014	10.5562	1.20785e-05	7.03119e-06	395.167	373.235	361.042	D1A3,131070696-131070716:131074274-131074294	D1A2,131070696-131070716:131071576-131071596	chr12:131070716-131074274:+	85.6239	86.5311	86.8932	88.9145	87.1399	90.7514	99.4258	98.8075	99.1979	98.2019	97.3937	99	159	947	106	681	135	895	96	770	125	847	32	314	6	1039	7	580	3	371	13	710	19	710	1	99
473	FOXRED1	Cassette	-9.52091	-6.0669	0.0328516	0.2552	203.722	200.647	189.458	D1A3,125648539-125648559:125650431-125650451	D1A2,125648539-125648559:125650031-125650051	chr11:125648559-125650431:+	80.2365	79.6767	73.5358	83.5955	81.5534	61.8834	66.5421	66.4179	68.7179	73.903	74.3869	63.75	117	475	88	345	122	339	73	372	95	420	85	138	179	356	90	178	61	134	113	320	94	273	29	51
474	DOCK4	Cassette	-0.653595	-0.980392	0.55046	0.363217	27.3889	16.8824	25.9583	D1A3,111215953-111215973:111211224-111211244	D1A2,111215953-111215973:111211395-111211415	chr7:111211244-111215953:-	0	0	0	5.88235	0	0	0	0.980392	0	0	0	0	39	0	16	0	37	0	16	1	43	0	5	0	179	0	101	1	55	0	61	0	66	0	3	0
476	PUF60	AltStart	0.870406	0.673166	0.0154545	0.0396759	119.833	127.059	120.833	D2A3,144983141-144983161:144978537-144978557	D1A3,144983437-144983457:144978537-144978557	chr8:144978557-144983525:-	99.3789	98.6957	98.2906	99.095	99.3174	100	100	100	100	99.7319	99.6764	100	2	320	3	227	6	345	2	219	2	291	0	82	0	343	0	178	0	137	1	372	1	308	0	61
477	ARID4B	Cassette	-0.0413952	-1.02232	0.966431	0.463104	504.056	523.706	501.917	D1A3,233449730-233449750:233426033-233426053	D1A2,233449730-233449750:233443944-233443964	chr1:233426053-233449730:-	92.7684	92.9633	94.1659	91.5081	93.2234	91.6667	94.2724	91.6359	92.1154	89.5784	92.129	93.3735	128	1642	90	1189	64	1033	58	625	74	1018	9	99	98	1613	68	745	41	479	131	1126	122	1428	11	155
480	EIF4G1	MulSkip	1.53788	0.377708	0.00051615	0.144832	2434.56	2344.47	2247.12	D1A3,185515136-185515156:185517802-185517822	D1A2,185515136-185515156:185515970-185515990	chr3:185515156-185517802:+	98.2576	98.6596	98.7512	98.008	98.0733	97.4177	99.7019	99.7125	99.783	98.7759	98.3736	98.5673	117	6598	66	4858	81	6405	104	5117	122	6210	69	2603	18	6020	9	3121	5	2299	58	4680	76	4597	10	688
482	ddb2	Cassette	-0.139743	0.203852	0.328923	0.171186	313.111	297.118	315.292	D1A3,47195156-47195176:47212699-47212719	D1A2,47195156-47195176:47210940-47210960	chr11:47195176-47212699:+	100	100	99.8342	99.1763	99.8413	99.7059	99.6473	99.67	99.5423	99.8904	100	100	0	768	0	511	1	602	5	602	1	629	1	339	4	1130	2	604	2	435	1	911	0	870	0	149
483	FIS1	Cassette	0.967681	-2.34395	0.635105	0.570967	33.6667	38.1765	33.75	D1A3,100681895-100681915:100670887-100670907	D1A2,100681895-100681915:100674120-100674140	chr7:100670907-100681895:-	7.54717	9.23077	12.9032	9.52381	12.3288	2.17391	8.33333	9.30233	12.1212	9.18367	10.6383	0	98	8	59	6	81	12	57	6	64	9	45	1	77	7	39	4	29	4	89	9	84	10	12	0
485	SREBF1	Cassette	-0.792337	-0.363167	0.000797558	0.0685762	1067.22	1247.41	1043.42	D1A3,17680765-17680785:17664540-17664560	D1A2,17680765-17680785:17667626-17667646	chr17:17664560-17680765:-	0.630392	0.661978	0.622747	1.192	0.570278	1.07663	0	0	0	0.628698	0.224972	0.433839	2995	19	2401	16	3032	19	2321	28	2964	17	1562	17	2006	0	1123	0	690	0	2687	17	2661	6	459	2
486	C1orf27	Cassette	-0.332867	0.389493	0.784189	0.755658	75.3333	78.6471	76.3333	D1A3,184627526-184627546:184634067-184634087	D1A2,184627526-184627546:184629701-184629721	chr1:184627546-184634067:+	98.9324	99.3789	100	94.0299	97.861	100	98.0916	99.2366	96.7742	97.3684	98.9011	100	3	278	1	160	0	165	4	63	4	183	0	9	5	257	1	130	3	90	5	185	3	270	0	13
487	SEMA6C	Cassette	2.33045	-0.525031	0.495671	0.903887	8.38889	10.7059	11.0417	D1A3,149377415-149377435:149376879-149376899	D1A2,149377415-149377435:149377185-149377205	chr1:149376899-149377415:-	92.8571	86.6667	100	100	92.8571	100	93.1818	100	100	88.4615	96.1538	100	1	13	2	13	0	11	0	14	1	13	0	4	3	41	0	23	0	12	6	46	2	50	0	10
488	PTBP1	Alt3Prime	-3.16049	1.40774	0.172538	0.213529	14.7222	14.2941	14.2083	D1A3,756167-756187:756512-756532	D1A2,756167-756187:756491-756511	chr19:756187-756569:+	100	100	94.1176	100	97.4359	100	97.4359	96.5517	92.3077	100	100	100	0	38	0	30	2	32	0	26	1	38	0	4	1	38	1	28	2	24	0	37	0	35	0	4
492	PACSIN2	Cassette	0.616309	0.616309	0.0608163	0.0608163	82.9444	63.8824	68.7083	D1A3,41604997-41605017:41602263-41602283	D1A2,41604997-41605017:41602940-41602960	chr22:41602283-41604997:-	99.5495	98.8095	99.4737	100	98.4694	100	100	100	100	100	100	100	1	221	2	166	1	189	0	154	3	193	0	80	0	241	0	134	0	108	0	60	0	86	0	10
493	SPIRE1	Cassette	-0.049848	-0.100318	0.861506	0.743678	128.944	111.941	115.458	D1A3,12483070-12483090:12469850-12469870	D1A2,12483070-12483090:12475979-12475999	chr18:12469870-12483070:-	0	0	0	1.51515	0	0	0.240385	0.367647	0	0	0.456621	0	304	0	203	0	277	0	260	4	251	0	154	0	415	1	271	1	180	0	209	0	218	1	22	0
495	CORO1C	Cassette	0	0	#DIV/0!	#DIV/0!	60.6111	72.4118	57.9583	D1A3,107649333-107649353:107619208-107619228	D1A2,107649333-107649353:107648104-107648124	chr12:107619228-107649333:-	0	0	0	0	0	0	0	0	0	0	0	0	204	0	120	0	222	0	173	0	171	0	41	0	98	0	36	0	26	0	156	0	121	0	23	0
496	TRA2A	Cassette	-2.45412	-1.94907	0.18909	0.294024	27.3333	24.2353	26.8333	D1A3,23537932-23537952:23528556-23528576	D1A2,23537932-23537952:23537394-23537414	chr7:23528576-23537932:-	5.6338	9.09091	0	0	0	0	0	0	0	1.51515	0	0	67	4	40	4	30	0	41	0	66	0	8	0	111	0	71	0	50	0	65	1	73	0	13	0
498	DCTN1	MulSkip	-0.0600601	-0.0600601	0.363217	0.363217	273.833	330.412	277.875	D1A3,74458066-74458086:74452343-74452363	D1A2,74458066-74458086:74457377-74457397	chr2:74452363-74458066:-	0	0.36036	0	0	0	0	0	0	0	0	0	0	803	0	553	2	762	0	637	0	764	0	356	0	554	0	286	0	212	0	848	0	775	0	117	0
499	CBX5	AltStart	10.0986	-30.9631	0.0747342	0.0417053	55.8889	51.8235	50.3333	D1A3,52960058-52960078:52937723-52937743	D2A3,52939320-52939340:52937723-52937743	chr12:52937743-52960182:-	56.6265	63.2184	55.0725	61.0687	65.0685	83.5821	71.6667	72	78.9474	34.7826	46.4646	18.1818	72	94	32	55	62	76	51	80	51	95	11	56	34	86	21	54	16	60	60	32	53	46	9	2
501	PALLD	Cassette	48.7957	30.4805	2.49437e-08	0.0883661	56.1111	60.7647	48.2917	D1A3,169989877-169989897:170048647-170048667	D1A2,169989877-169989897:170035448-170035468	chr4:169989897-170048647:+	11.7021	8.82353	15.1685	17.7143	14.9701	14.8936	64.1509	63.1579	60.7143	57.3529	50.7246	25	166	22	124	12	151	27	144	31	142	25	40	7	19	34	14	24	11	17	29	39	34	35	9	3
502	ZCCHC2	Cassette	0.0856962	-0.0292995	0.577355	0.905486	202.333	180.235	193.583	D1A3,58360767-58360787:58368560-58368580	D1A2,58360767-58360787:58363014-58363034	chr18:58360787-58368560:+	99.7525	100	100	99.2537	100	100	100	99.7602	100	99.4152	100	100	1	403	0	298	0	409	3	399	0	547	0	184	0	727	1	416	0	254	3	510	0	435	0	56
503	UBA3	Cassette	-0.857111	0.773841	0.533914	0.175765	44.2222	41.2941	43	D1A3,69212174-69212194:69209739-69209759	D1A2,69212174-69212194:69211974-69211994	chr3:69209759-69212174:-	100	100	100	97.8261	97.5309	100	98.8571	96.25	100	100	100	100	0	133	0	110	0	96	1	45	2	79	0	4	2	173	3	77	0	71	0	91	0	136	0	9
504	BRD4	Cassette	-0.785562	1.13647	0.290722	0.259896	319	324.353	315.167	D1A3,15240715-15240735:15239342-15239362	D1A2,15240715-15240735:15240072-15240092	chr19:15239362-15240715:-	3.83632	5.36481	4.86787	3.26409	3.54331	2.6936	3.81356	2.13115	3.48361	4.23341	4.43925	6.52174	752	30	441	25	684	35	652	22	735	27	289	8	908	36	597	13	471	17	837	37	818	38	86	6
506	TRPC1	Cassette	-1.55078	11.8986	0.593021	0.0576005	399.222	353.706	358.708	D1A3,143926243-143926263:143949789-143949809	D1A2,143926243-143926263:143937910-143937930	chr3:143926263-143949789:+	24.4737	20.9799	21.4286	19.6884	22.7934	7.07965	18.7545	15.7895	19.0255	35.5172	34.4874	23.913	861	279	629	167	638	174	567	139	796	235	105	8	1135	262	640	120	349	82	374	206	492	259	70	22
507	CD302	Cassette	0.628931	0.628931	0.363217	0.363217	16.1111	13.8235	14.7083	D1A3,160344761-160344781:160336790-160336810	D1A2,160344761-160344781:160342701-160342721	chr2:160336810-160344761:-	96.2264	100	100	100	100	100	100	100	100	100	100	100	2	51	0	39	0	31	0	17	0	32	0	5	0	64	0	26	0	23	0	25	0	33	0	5
509	BAZ1A	Cassette	-0.765536	-2.71809	0.502454	0.013417	273.111	280.059	258.958	D1A3,34331731-34331751:34324938-34324958	D1A2,34331731-34331751:34325158-34325178	chr14:34324958-34331731:-	94.431	92.4901	95.1724	97.01	94.1992	97.191	94.7461	92.8125	95.3917	92.492	92.4437	92.1569	46	780	38	468	35	690	18	584	46	747	10	346	30	541	23	297	10	207	47	579	47	575	4	47
511	BRCA1	MulSkip	-0.299941	0.341085	0.694543	0.199685	42.8889	43.2353	39.25	D1A3,38505317-38505337:38500383-38500403	D1A2,38505317-38505337:38502812-38502832	chr17:38500403-38505317:-	98.6577	100	100	100	99.2958	100	98.0769	100	100	100	100	100	2	147	0	90	0	104	0	80	1	141	0	23	2	102	0	47	0	33	0	92	0	73	0	5
512	MDGA1	Cassette	0.791299	0.280057	0.00694649	0.324706	688.5	571.118	617.458	D1A3,37721951-37721971:37720383-37720403	D1A2,37721951-37721971:37721690-37721710	chr6:37720403-37721951:-	99.186	99.3533	98.5384	99.4648	98.3255	99.0741	99.8158	99.6387	99.8904	99.1087	99.6327	99.0698	13	1584	8	1229	24	1618	7	1301	25	1468	6	642	4	2168	5	1379	1	911	10	1112	4	1085	2	213
513	SYNE1	Cassette	-0.0852727	0.0156875	0.0413027	0.70411	1017.06	755.588	885.5	D1A3,152713445-152713465:152710043-152710063	D1A2,152713445-152713465:152713143-152713163	chr6:152710063-152713445:-	99.809	100	100	100	99.9511	100	99.8849	99.8541	99.8853	99.9271	100	100	4	2090	0	1526	0	2232	0	2002	1	2045	0	1133	4	3471	3	2053	2	1741	1	1371	0	1338	0	235
514	DNMT3A	Cassette	0	0	#DIV/0!	#DIV/0!	39.6667	38.4706	39.375	D1A3,25317012-25317032:25315568-25315588	D1A2,25317012-25317032:25316803-25316823	chr2:25315588-25317012:-	100	100	100	100	100	100	100	100	100	100	100	100	0	103	0	75	0	76	0	75	0	94	0	22	0	156	0	65	0	48	0	107	0	114	0	10
515	TBC1D9B	Cassette	0.464299	-0.0720186	0.00898138	0.298389	1419.33	1686.65	1439.62	D1A3,179227383-179227403:179225474-179225494	D1A2,179227383-179227403:179227081-179227101	chr5:179225494-179227383:-	0.181283	0.199203	0.0714286	0.171184	0.233281	0.191755	0.574529	0.759346	0.58309	0.141543	0.166468	0	4405	8	3006	6	2798	2	3499	6	3849	9	2082	4	3115	18	1699	13	1023	6	4233	6	4198	7	559	0
516	DPP8	Cassette	-0.71531	1.53131	0.815163	0.611867	78.3889	90.2353	83.9583	D1A3,63535615-63535635:63531473-63531493	D1A2,63535615-63535635:63533786-63533806	chr15:63531493-63535615:-	88.2609	89.7436	87.234	81.7308	89.2857	100	91.7323	86.014	88.2353	90.8759	93.6102	88.2353	27	203	16	140	24	164	19	85	27	225	0	16	21	233	20	123	8	60	25	249	20	293	2	15
518	MAPT	Cassette	-1.98952	-0.987027	0.224662	0.58928	17.5	12.3529	15.5	D1A3,41429847-41429867:41447445-41447465	D1A2,41429847-41429867:41443512-41443532	chr17:41429867-41447445:+	6.66667	3.33333	5.26316	5.55556	0	0	1.31579	0	3.125	3.44828	4	0	28	2	29	1	18	1	17	1	42	0	14	0	75	1	54	0	31	1	28	1	24	1	3	0
521	CDCA7L	Cassette	-20.1287	-10.4944	0.0312531	0.153276	98.5556	87.7647	84.25	D1A3,21922896-21922916:21914630-21914650	D1A2,21922896-21922916:21917877-21917897	chr7:21914650-21922896:-	56.9892	53.3937	64.3519	57.3333	54.8872	60.2151	36.1111	31.1111	45.977	56.5574	45.5446	40	120	159	103	118	77	139	96	129	120	146	37	56	161	91	93	42	47	40	53	69	55	46	15	10
522	MARS	Cassette	2.19455	1.63591	0.0107473	0.0497746	129.611	133.765	129.625	D1A3,56169588-56169608:56170256-56170276	D1A2,56169588-56169608:56169945-56169965	chr12:56169608-56170256:+	97.5309	96.7742	98.3333	98.8142	95.3846	99.0476	100	100	99.5261	99.1979	98.6523	100	10	395	7	210	6	354	3	250	12	248	1	104	0	293	0	229	1	210	3	371	5	366	0	33
523	ADAM15	MulSkip	0.280825	-6.43111	0.914897	0.0231531	74.5	82.2353	74.6667	D1A3,153299423-153299443:153301344-153301364	D1A2,153299423-153299443:153299862-153299882	chr1:153299443-153301344:+	96.9231	95.4248	95	97.2826	88.6228	97.0874	91.4474	96.1039	98.4615	91.3043	88.4615	86.1111	8	252	7	146	9	171	5	179	19	148	3	100	13	139	3	74	1	64	18	189	24	184	5	31
524	CASP2	Cassette	-0.326644	0.317787	0.00448069	0.165134	715.556	709.059	676.583	D1A3,142707489-142707509:142710998-142711018	D1A2,142707489-142707509:142707594-142707614	chr7:142707509-142710998:+	0.56243	0.272232	0.515132	0.363416	0.758054	0.483559	0.0917011	0.179533	0.226244	1.0263	0.507614	0.896861	1768	10	1099	3	1545	8	1645	6	1571	12	1029	5	2179	2	1112	2	882	2	1543	16	1568	8	221	2
525	AP2B1	Cassette	-0.395724	-1.27292	0.712568	0.138077	34.0556	33.5882	33.9167	D1A3,31008903-31008923:31022885-31022905	D1A2,31008903-31008923:31021988-31022008	chr17:31008923-31022885:+	0	1.92308	4.41176	1.36986	0	2.08333	2.63158	1.07527	0	1.07527	0	0	70	0	51	1	65	3	72	1	60	0	47	1	74	2	92	1	73	0	92	1	67	0	41	0
526	VPS29	Cassette	4.00549	-3.05518	0.0919445	0.0392213	58.5	71.1765	53.375	D1A3,109424236-109424256:109418371-109418391	D1A2,109424236-109424256:109421027-109421047	chr12:109418391-109424236:-	5.17928	3.92157	3.33333	5.05618	3.92157	6.12245	9.375	10.5263	5.88235	2.67857	1.92308	0	238	13	147	6	145	5	169	9	196	8	46	3	29	3	17	2	16	1	109	3	102	2	12	0
528	QPCT	Cassette	-1.99717	0.269719	0.011735	0.587274	464.556	470.706	478	D1A3,37425478-37425498:37440226-37440246	D1A2,37425478-37425498:37433435-37433455	chr2:37425498-37440226:+	97.7546	98.8331	97.9787	98.6967	98.7854	96.7677	96.5857	96.4677	95.3632	98.7688	98.7084	97.7401	28	1219	10	847	19	921	11	833	12	976	16	479	52	1471	29	792	30	617	18	1444	19	1452	4	173
531	C1orf149	Cassette	-12.2813	-12.1266	0.0042138	0.0124265	172.556	167.588	175.083	D1A3,37739991-37740011:37734086-37734106	D1A2,37739991-37740011:37734772-37734792	chr1:37734106-37739991:-	17.0082	15.8385	20.9913	29.902	24.1667	23.4043	10.7143	12.1212	5.9761	13.9831	9.63222	5.66038	405	83	271	51	271	72	143	61	273	87	36	11	650	78	319	44	236	15	406	66	516	55	50	3
532	FBXO38	Cassette	-5.47959	21.2666	0.0808892	0.000253702	99.9444	103.353	93.625	D1A3,147785437-147785457:147793179-147793199	D1A2,147785437-147785457:147786968-147786988	chr5:147785457-147793179:+	34.0116	30.3738	24.1803	42.0513	35.8491	36.4865	30.0448	27.5591	27.4336	52.4887	58.6207	54.1667	227	117	149	65	185	59	113	82	170	95	47	27	156	67	92	35	82	31	105	116	84	119	11	13
533	MEIS2	Cassette	2.44347	-0.15508	0.309734	0.884	24.0556	24.6471	25.5	D1A3,35180384-35180404:35177672-35177692	D1A2,35180384-35180404:35179072-35179092	chr15:35177692-35180384:-	2	0	0	0	3.63636	0	0.813008	2.43902	6.89655	2.35294	0	0	49	1	40	0	45	0	40	0	53	2	10	0	122	1	40	1	27	2	83	2	85	0	9	0
534	CA12	Cassette	-0.83053	-11.3616	0.437113	0.00621078	424.667	411.412	370.083	D1A3,61418070-61418090:61406465-61406485	D1A2,61418070-61418090:61407362-61407382	chr15:61406485-61418070:-	97.4455	97.7752	95.069	97.5591	97.7075	96.9945	96.6833	97.4441	94.6565	87.3469	86.5103	83.3333	34	1297	19	835	50	964	31	1239	29	1236	22	710	20	583	8	305	14	248	62	428	92	590	11	55
535	SRC	AltStart	-3.5791	-4.84452	0.257792	0.162131	85.8889	78.6471	79	D2A3,35408052-35408072:35427020-35427040	D1A3,35406684-35406704:35427020-35427040	chr20:35406501-35427020:+	81.1475	76.5714	76.2431	78.1818	76.1468	92.4528	79.1506	75.4839	75	77.0588	71.8563	76.9231	46	198	41	134	43	138	36	129	52	166	4	49	54	205	38	117	24	72	39	131	47	120	3	10
536	EVL	Cassette	0.253561	0.253561	0.178739	0.178739	51.8889	50.5294	49.125	D1A3,99673714-99673734:99677269-99677289	D1A2,99673714-99673734:99673829-99673849	chr14:99673734-99677269:+	100	99.1453	99.3333	100	100	100	100	100	100	100	100	100	0	135	1	116	1	149	0	80	0	132	0	28	0	152	0	90	0	50	0	109	0	127	0	9
537	KIAA1164	Cassette	-27.0048	0.311691	0.0142542	0.838252	75.3333	118.176	100.292	D1A3,56901290-56901310:56926787-56926807	D1A2,56901290-56901310:56911264-56911284	chr15:56901310-56926787:+	93.1915	92.9078	92.8177	94.2584	88.3978	91.2698	72.4138	62.3377	60.6557	94.6667	91.9492	90.7407	16	219	10	131	13	168	12	197	21	160	11	115	40	105	29	48	24	37	28	497	38	434	5	49
538	KLF6	Cassette	-0.591187	-0.403098	0.0420183	0.368454	554.556	465.176	494.875	D1A3,3817104-3817124:3814386-3814406	D1A2,3817104-3817124:3815453-3815473	chr10:3814406-3817104:-	1.28102	0.542299	1.3624	1.52749	1.15248	0.158228	0.350701	0.534759	0.352941	0.663717	1.13895	0	1233	16	917	5	1086	15	967	15	1115	13	631	1	1989	7	1116	6	847	3	898	6	868	10	113	0
540	BAZ2B	Cassette	2.58307	7.22457	0.418701	0.153741	28.1667	25.8235	29.875	D1A3,159997513-159997533:159993997-159994017	D1A2,159997513-159997533:159995893-159995913	chr2:159994017-159997513:-	86.3636	95.122	78.7234	83.3333	92	87.5	92.4812	90.4255	86.3636	94.8454	88.3495	100	9	57	2	39	10	37	4	20	4	46	1	7	10	123	9	85	6	38	5	92	12	91	0	10
541	C11orf67	Cassette	-6.54448	-1.86145	0.00111489	0.000825182	307.222	288.412	306.5	D1A3,77231302-77231322:77260868-77260888	D1A2,77231302-77231322:77258415-77258435	chr11:77231322-77260868:+	97.1034	98.2639	97.7236	97.4359	96.8852	98.5251	92.1169	90.566	90.6522	95.7516	95.4787	96.1538	21	704	10	566	14	601	14	532	19	591	5	334	89	1040	50	480	43	417	39	879	34	718	6	150
542	ZNF195	Cassette	-5.05226	1.00954	0.100644	0.736377	35	38.7647	37.7083	D1A3,3348780-3348800:3338351-3338371	D1A2,3348780-3348800:3338574-3338594	chr11:3338371-3348780:-	4.9505	0	3.1746	1.6129	9.09091	16.6667	0.704225	1.88679	0	9.28571	7.14286	4.34783	96	5	61	0	61	2	61	1	70	7	20	4	141	1	52	1	47	0	127	13	104	8	22	1
543	ANKRD13D	Cassette	-0.0896326	5.88814	0.937782	0.212643	24.7222	26.3529	24.9167	D1A3,66813577-66813597:66814124-66814144	D1A2,66813577-66813597:66813875-66813895	chr11:66813597-66814124:+	1.92308	0	4.54545	2.22222	0	0	1.2987	0	2.77778	8.33333	1.17647	12.5	51	1	51	0	63	3	44	1	54	0	27	0	76	1	37	0	35	1	55	5	84	1	7	1
544	THYN1	Cassette	2.48753	2.59218	0.000448704	0.000667427	253.222	296.941	295.083	D1A3,133624270-133624290:133623568-133623588	D1A2,133624270-133624290:133624043-133624063	chr11:133623588-133624270:-	93.0841	93.9189	93.7132	92.1776	93.5424	92.1642	95.5743	95.5128	95.6757	95.4955	95.3447	96.2366	37	498	27	417	32	477	37	436	35	507	21	247	42	907	21	447	16	354	55	1166	52	1065	7	179
545	TCF7	AltEnd	0.288687	-0.198186	0.124581	0.585048	132.611	89.2941	114.083	D1A2,133507210-133507230:133508386-133508406	D1A3,133507210-133507230:133509813-133509833	chr5:133507230-133511818:+	99.3056	99.4764	99.6845	100	99.2395	100	100	99.7191	100	99.2063	99.0521	100	2	286	1	190	1	316	0	108	2	261	0	27	0	595	1	355	0	242	1	125	2	209	0	14
547	PRPSAP2	Cassette	-8.76859	-1.06215	0.00019584	0.3969	73.2222	75.5294	74.0417	D1A3,18702279-18702299:18709839-18709859	D1A2,18702279-18702299:18709506-18709526	chr17:18702299-18709839:+	93.6073	94.8718	94.2675	98.5401	97.4359	100	88.8889	87.5	86.6667	95.8159	94.359	96	14	205	6	111	9	148	2	135	5	190	0	40	27	216	15	105	12	78	10	229	11	184	1	24
548	KCTD17	Cassette	7.73552	5.80882	0.366279	0.0363281	43.6111	43	37.6667	D1A3,35785404-35785424:35788510-35788530	D1A2,35785404-35785424:35787524-35787544	chr22:35785424-35788510:+	17.6471	20.3704	22.9885	11.1111	15.0376	13.6364	36.5591	13.5135	23.5294	22.4138	20.4082	25	98	21	86	22	67	20	96	12	113	20	57	9	59	34	32	5	26	8	45	13	39	10	9	3
549	ARHGAP5	Cassette	-0.249182	0.130523	0.27036	0.686735	1158	1418.71	1236.08	D1A3,31616372-31616392:31656099-31656119	D1A2,31616372-31616392:31629458-31629478	chr14:31616392-31656099:+	98.768	98.9519	99.1749	99.5705	99.1963	99.8849	98.8271	98.9533	99.2453	99.2915	99.0128	99.8605	48	3848	27	2549	21	2524	12	2782	28	3456	1	868	31	2612	13	1229	6	789	28	3924	41	4112	1	716
550	UBE2L3	Cassette	-0.353168	-0.0704831	0.00919382	0.537055	4528.28	4349.12	4311.67	D1A3,20252040-20252060:20295145-20295165	D1A2,20252040-20252060:20277149-20277169	chr22:20252060-20295145:+	98.8808	99.1491	98.9508	98.8168	98.8653	99.1225	98.7273	98.603	98.5029	99.0481	98.8861	98.7471	133	11751	78	9089	117	11034	100	8352	128	11153	29	3276	176	13653	101	7129	78	5132	97	10093	117	10387	16	1261
551	U2AF1	Cassette	11.4304	5.99609	0.102496	0.388977	639.444	737.647	635.875	D1A3,43397493-43397513:43393678-43393698	D1A2,43397493-43397513:43394591-43394611	chr21:43393698-43397493:-	52.4138	54.0572	44.3636	70.3512	76.1872	44.6581	73.2628	67.8679	64.1762	63.5287	68.9696	56.5056	1035	1140	787	926	1224	976	287	681	351	1123	259	209	354	970	214	452	187	335	647	1127	530	1178	117	152
554	FBLN2	Cassette	4.88228	-3.52914	0.345912	0.370525	28.3333	37	32.625	D1A3,13636312-13636332:13642945-13642965	D1A2,13636312-13636332:13638275-13638295	chr3:13636332-13642945:+	14.2857	21.2766	3.92157	5.55556	5.7971	11.4754	10.1449	22.5	13.1579	3.4188	11.5942	5.55556	54	9	37	10	49	2	68	4	65	4	54	7	62	7	31	9	33	5	113	4	122	16	17	1
558	CACNA1G	Cassette	-0.321084	-0.934581	0.670258	0.0263275	72.3889	64.4706	58.0833	D1A3,46024432-46024452:46028921-46028941	D1A2,46024432-46024452:46027352-46027372	chr17:46024452-46028921:+	1.4218	2.08333	0.531915	0.613497	0.956938	0	1.84049	0	0	0	0	0	208	3	141	3	187	1	162	1	207	2	90	0	160	3	75	0	60	0	44	0	42	0	5	0
559	RABGEF1	Cassette	-0.113379	-0.113379	0.363217	0.363217	65.5	68.9412	67.2083	D1A3,65874480-65874500:65877648-65877668	D1A2,65874480-65874500:65876112-65876132	chr7:65874500-65877648:+	0	0	0	0	0.680272	0	0	0	0	0	0	0	168	0	139	0	139	0	112	0	146	1	33	0	229	0	125	0	87	0	218	0	194	0	22	0
560	ARHGEF12	Cassette	-1.89631	-0.932963	0.555785	0.891402	87.2778	94	88.3333	D1A3,119783722-119783742:119796671-119796691	D1A2,119783722-119783742:119785312-119785332	chr11:119783742-119796671:+	17.2131	17.7632	11.9048	9.65909	10.7477	5	5.6391	11.9718	12.844	13.4921	19.8529	0	202	42	125	27	148	20	159	17	191	23	95	5	251	15	125	17	95	14	218	34	218	54	25	0
562	SOBP	Cassette	7.13321	6.14308	0.0433566	0.0269541	135.556	142.529	132.458	D1A3,107961487-107961507:108061410-108061430	D1A2,107961487-107961507:108014976-108014996	chr6:107961507-108061410:+	84.3407	81.3115	83.2386	83.3948	82.6558	79.4643	90.9357	85.9375	91.7293	87.3112	87.0166	91.3043	57	307	57	248	59	293	45	226	64	305	23	89	31	311	27	165	11	122	42	289	47	315	4	42
563	VCAN	Cassette	-2.06457	-6.02814	0.156271	0.00316199	478.278	367.529	445.958	D1A3,82843951-82843971:82868581-82868601	D1A2,82843951-82843971:82850923-82850943	chr5:82843971-82868581:+	8.49421	11.5331	14.6884	8.65533	10.943	14.9813	8.32646	10.3093	9.81818	5.6	5.73066	5.23256	948	88	629	82	575	99	591	56	765	94	227	40	2224	202	1044	120	744	81	826	49	987	60	163	9
564	GSTM4	AltEnd	-0.50211	-0.332668	0.935973	0.967152	97.7222	118.824	105.333	D1A3,110003235-110003255:110009155-110009175	D1A2,110003235-110003255:110005309-110005329	chr1:110003255-110009646:+	65.0307	51.6667	69.9074	63.5193	67.9688	66.1017	59.3909	57.4627	73.7374	69.7479	71.3514	50	114	212	87	93	65	151	85	148	82	174	40	78	80	117	57	77	26	73	108	249	106	264	21	21
565	ARRB2	Cassette	0.384635	-0.504653	0.00518039	0.550454	738.111	660.647	610.25	D1A3,4566057-4566077:4566455-4566475	D1A2,4566057-4566077:4566190-4566210	chr17:4566077-4566455:+	99.5205	99.3193	99.4794	99.9027	99.4952	99.67	99.8474	100	100	99.8397	99.6928	97.6471	11	2283	11	1605	10	1911	2	2053	10	1971	4	1208	2	1309	0	535	0	361	1	623	2	649	2	83
566	CSNK1G1	Cassette	-1.60293	-2.31474	0.442857	0.160633	57.1667	58.8235	60.5417	D1A3,62379570-62379590:62330813-62330833	D1A2,62379570-62379590:62338473-62338493	chr15:62330833-62379570:-	97.037	93.617	96.6667	97.5309	92.4138	95.2381	96.9828	91.6031	92.8571	92.9293	95.0739	91.3043	4	131	6	88	4	116	2	79	11	134	1	20	7	225	11	120	5	65	14	184	10	193	2	21
569	KIF21B	Cassette	-7.23984	-5.63755	0.333848	0.475805	17.6111	16.7059	16.375	D1A3,199220609-199220629:199216827-199216847	D1A2,199220609-199220629:199218825-199218845	chr1:199216847-199220609:-	81.8182	85.1852	89.8305	82.5	81.8182	77.2727	76.9231	65.3846	85.1852	76.7442	88.8889	66.6667	8	36	4	23	6	53	7	33	6	27	5	17	9	30	9	17	4	23	10	33	3	24	2	4
571	USH1C	Cassette	0	0	#DIV/0!	#DIV/0!	9.66667	11.6471	10	D1A3,17474880-17474900:17472479-17472499	D1A2,17474880-17474900:17473780-17473800	chr11:17472499-17474880:-	0	0	0	0	0	0	0	0	0	0	0	0	49	0	10	0	11	0	25	0	29	0	8	0	25	0	12	0	5	0	27	0	37	0	2	0
574	GOLGA2	Cassette	-7.12794	-4.52015	0.00119031	0.0647817	708.278	689.647	708.333	D1A3,130075949-130075969:130070604-130070624	D1A2,130075949-130075969:130074945-130074965	chr9:130070624-130075949:-	17.9732	13.133	19.8903	21.5496	18.9855	19.5626	10.9734	12.2297	10.9602	15.2814	15.6266	11.0787	1287	282	1012	153	1168	290	972	267	1118	262	662	161	2442	301	1177	164	918	113	1641	296	1663	308	305	38
575	RXRB	Cassette	13.4292	5.07628	0.00220605	0.0854695	46.2222	45.9412	45.6667	D1A3,33275996-33276016:33274199-33274219	D1A2,33275996-33276016:33275151-33275171	chr6:33274219-33275996:-	24.7706	36.25	34.8315	33.6957	38.1356	27.5	47.4684	47.9452	42.4658	35.0427	39.6825	38.0952	82	27	51	29	58	31	61	31	73	45	29	11	83	75	38	35	42	31	76	41	76	50	13	8
577	RBM14	Cassette	-0.178334	0.0104668	0.194588	0.684004	1716.56	1675.71	1555.79	D1A3,66141084-66141104:66150507-66150527	D1A2,66141084-66141104:66148260-66148280	chr11:66141104-66150507:+	99.9373	100	99.9425	99.9212	99.9358	100	99.8796	99.5909	99.8629	99.9669	99.9329	100	3	4780	0	3564	3	5217	3	3804	3	4669	0	2360	4	3318	7	1704	2	1457	1	3017	2	2980	0	441
579	UBP1	Cassette	-5.48397	-5.5923	0.0230218	0.423077	363.111	322.118	333.25	D1A3,33425731-33425751:33419380-33419400	D1A2,33425731-33425751:33425273-33425293	chr3:33419400-33425731:-	37.4667	32.381	34.9887	31.491	36.631	26.3514	26.1618	29.1101	27.931	35.4354	30.575	16.8675	469	281	355	170	576	310	533	245	474	274	327	117	858	304	470	193	418	162	430	236	495	218	69	14
580	PDE4DIP	Cassette	-0.106612	-0.37037	0.185238	0.42265	299.389	244.412	277	D1A3,143615981-143616001:143603926-143603946	D1A2,143615981-143616001:143614541-143614561	chr1:143603946-143615981:-	100	100	100	100	100	100	99.8296	99.8505	100	100	100	98.8889	0	669	0	524	0	617	0	484	0	602	0	233	2	1172	1	668	0	417	0	571	0	598	1	89
582	CPEB4	Cassette	-1.73568	5.75631	0.706866	0.293234	89.6111	98.6471	99.3333	D1A3,173270193-173270213:173304575-173304595	D1A2,173270193-173270213:173292058-173292078	chr5:173270213-173304575:+	31.7972	29.3478	30.9353	29.9363	39.3519	10.5263	29.6675	28.1915	22.8814	35.1562	39.4886	28.5714	148	69	65	27	96	43	110	47	131	85	85	10	275	116	135	53	91	27	249	135	213	139	25	10
583	HNRNPL	AltStart	5.16758	0.0114045	0.386934	0.998091	79.3333	68.7059	73.5	D1A3,44034775-44034795:44029894-44029914	D2A3,44032179-44032199:44029894-44029914	chr19:44029914-44034819:-	57.5342	71.0744	71.5	68.6567	55.2448	76.5625	64.7273	71.831	79.2308	60.8974	68.5897	70.8333	93	126	35	86	57	143	42	92	64	79	15	49	97	178	40	102	27	103	61	95	49	107	7	17
584	TMC6	Cassette	5.58397	-4.56877	0.197554	0.620937	8.61111	11.2941	11.1667	D1A3,73632833-73632853:73632437-73632457	D1A2,73632833-73632853:73632641-73632661	chr17:73632457-73632833:-	100	88.2353	78.2609	100	100	100	100	100	100	98.1132	96.4286	75	0	15	2	15	5	18	0	17	0	7	0	6	0	40	0	15	0	15	1	52	2	54	1	3
589	WDR7	Cassette	0	0	#DIV/0!	#DIV/0!	162.111	167.647	158.125	D1A3,52577162-52577182:52597659-52597679	D1A2,52577162-52577182:52595010-52595030	chr18:52577182-52597659:+	0	0	0	0	0	0	0	0	0	0	0	0	364	0	307	0	353	0	350	0	426	0	173	0	511	0	241	0	193	0	386	0	407	0	84	0
592	ACIN1	Cassette	1.22318	15.769	0.776394	0.0123313	589.333	679.824	627.25	D1A3,22629570-22629590:22620865-22620885	D1A2,22629570-22629590:22629130-22629150	chr14:22620885-22629570:-	45.6384	46.9909	40.2861	53.029	47.5368	67.8832	53.7865	51.2979	49.2674	64.2684	62.5532	71.1679	860	722	643	570	793	535	566	639	820	743	220	465	775	902	394	415	277	269	735	1322	792	1323	79	195
594	ABCC1	MulSkip	0.317351	3.13639	0.686936	0.00615005	417.833	404.235	399.625	D1A3,16080816-16080836:16091762-16091782	D1A2,16080816-16080836:16084723-16084743	chr16:16080836-16091762:+	91.0389	89.4895	88.2421	89.7693	89.7646	93.3333	90.1998	90.5573	91.0138	93.545	93.9747	92.7083	113	1148	70	596	101	758	102	895	100	877	42	588	103	948	61	585	39	395	61	884	62	967	7	89
595	GPBP1	Cassette	39.9788	15.6383	1.96129e-05	0.0316438	77.2222	60.5882	73.375	D1A3,56567596-56567616:56577883-56577903	D1A2,56567596-56567616:56568696-56568716	chr5:56567616-56577883:+	46.7532	42.1569	48.1752	51.2	45.9677	64.5833	88.2353	92.0168	89.1026	64.8352	72.6744	58.8235	82	72	59	43	71	66	61	64	67	57	17	31	36	270	19	219	17	139	64	118	47	125	7	10
596	PATZ1	Alt3Prime	-13.5977	-7.84956	0.0386351	0.558989	15.5	11.9412	14.5833	D1A3,30061677-30061697:30054825-30054845	D1A2,30061677-30061697:30054890-30054910	chr22:30054772-30061677:-	29.1667	27.2727	36	14.8148	27.2727	42.8571	17.5439	9.30233	21.0526	29.0323	36.1111	0	17	7	16	6	16	9	23	4	16	6	12	9	47	10	39	4	30	8	22	9	23	13	4	0
597	COL4A3BP	Cassette	-9.16604	-1.01142	0.00237193	0.589523	219.889	238.824	237.875	D1A3,74731785-74731805:74721248-74721268	D1A2,74731785-74731805:74730948-74730968	chr5:74721268-74731785:-	15.1737	14.6067	18.2243	13.5802	19.2825	20.625	5.81257	7.36842	10.0671	16.9512	13.285	17.4757	464	83	304	52	350	78	350	55	360	86	127	33	794	49	440	35	268	30	681	139	718	110	85	18
598	DNM2	Cassette	0	0	#DIV/0!	#DIV/0!	270	277	252.875	D1A3,10774014-10774034:10777591-10777611	D1A2,10774014-10774034:10775314-10775334	chr19:10774034-10777591:+	0	0	0	0	0	0	0	0	0	0	0	0	819	0	593	0	587	0	586	0	615	0	300	0	719	0	361	0	280	0	580	0	546	0	83	0
599	ENOX2	Cassette	0.909702	8.39896	0.755493	0.0797652	87.7778	97.0588	92.4583	D1A3,129863338-129863358:129664889-129664909	D1A2,129863338-129863358:129745325-129745345	chrX:129664909-129863338:-	77.5862	72.4719	77.2727	80	80.9756	87.6033	76.569	82.9268	81.1881	86.0068	83.6667	93.4783	52	180	49	129	40	136	41	164	39	166	15	106	56	183	21	102	19	82	41	252	49	251	3	43
601	PUF60	Cassette	-6.78518	-1.68447	4.55015e-05	0.150779	2580.33	2648.53	2470.33	D1A3,144975754-144975774:144972672-144972692	D1A2,144975754-144975774:144974854-144974874	chr8:144972692-144975754:-	91.0054	92.2788	91.5524	92.4303	93.751	93.5766	86.485	85.4462	85.0105	90.5203	89.5079	92.2156	628	6354	390	4661	579	6275	494	6032	407	6106	257	3744	719	4601	411	2413	356	2019	583	5567	597	5093	78	924
602	MAPK7	AltStart	4.98523	-1.63727	0.0293959	0.555837	42.5	39.1176	41.4583	D2A3,19222516-19222536:19222801-19222821	D1A3,19221987-19222007:19222801-19222821	chr17:19221626-19222801:+	96.4706	93.1507	87.7358	98.75	94.4444	98.1481	99.3056	100	100	89.3204	94.1176	96	3	82	5	68	13	93	1	79	5	85	1	53	1	143	0	81	0	52	11	92	6	96	1	24
603	SEC16A	Cassette	-2.37715	0.32927	0.605123	0.938826	12.3333	14.1176	12.9583	D1A3,138459917-138459937:138458153-138458173	D1A2,138459917-138459937:138459364-138459384	chr9:138458173-138459917:-	95	100	88.8889	96.875	89.6552	100	89.1892	88.8889	100	88.6364	97.561	100	2	38	0	23	3	24	1	31	3	26	0	9	4	33	1	8	0	16	5	39	1	40	0	4
605	SFRS10	Cassette	7.6705	6.8342	0.0456859	0.00716632	119.667	121.706	114.458	D1A3,187138306-187138326:187126088-187126108	D1A2,187138306-187138326:187127196-187127216	chr3:187126108-187138306:-	83.6538	76.4706	79.056	81.7857	75.57	84.5455	86.2963	85.0575	92.1986	88.9655	85.7143	86.3636	51	261	52	169	71	268	51	229	75	232	17	93	37	233	26	148	11	130	32	258	37	222	6	38
608	WRNIP1	Cassette	-0.11655	-0.11655	0.363217	0.363217	79.6667	86.9412	75.2917	D1A3,2715574-2715594:2724495-2724515	D1A2,2715574-2715594:2718220-2718240	chr6:2715594-2724495:+	0	0.699301	0	0	0	0	0	0	0	0	0	0	263	0	142	1	186	0	177	0	224	0	112	0	151	0	98	0	80	0	177	0	172	0	24	0
612	OATP-E	Cassette	10.8393	4.61075	0.000243476	0.0900052	45.7222	47.4118	43.3333	D1A3,60769687-60769707:60770273-60770293	D1A2,60769687-60769707:60769808-60769828	chr20:60769707-60770273:+	88.2759	91.8605	86.3248	93.5185	87.8049	87.1795	100	100	100	97.1698	91.8367	92.3077	17	128	7	79	16	101	7	101	15	108	10	68	0	103	0	41	0	22	3	103	8	90	1	12
613	TGDS	Cassette	-1.32812	1.33137	0.666488	0.717342	105.5	117.471	114.542	D1A3,94042495-94042515:94033471-94033491	D1A2,94042495-94042515:94041178-94041198	chr13:94033491-94042495:-	80.1394	83.4286	84.2365	82.0106	83.0986	78.5714	83.5784	82.7411	75.4386	87.3272	85.3261	77.0833	57	230	29	146	32	171	34	155	48	236	9	33	67	341	34	163	28	86	55	379	54	314	11	37
619	SNRPA1	Cassette	-2.67092	-0.236802	0.000466795	0.210275	2596.89	2958.82	2602.79	D1A3,99644635-99644655:99643509-99643529	D1A2,99644635-99644655:99644001-99644021	chr15:99643529-99644635:-	98.9855	99.373	98.9232	98.7939	98.9585	98.6425	96.16	96.6159	96.0497	98.9524	98.6561	98.5194	87	8489	44	6973	78	7166	58	4751	72	6841	18	1308	217	5434	100	2855	89	2164	76	7179	102	7488	13	865
620	MCM2	Cassette	0	0	#DIV/0!	#DIV/0!	17.6111	18.5882	16.2917	D1A3,128818918-128818938:128820559-128820579	D1A2,128818918-128818938:128819501-128819521	chr3:128818938-128820559:+	100	100	100	100	100	100	100	100	100	100	100	100	0	70	0	26	0	38	0	48	0	60	0	25	0	30	0	13	0	7	0	31	0	40	0	3
621	EPB41L1	Cassette	32.2765	16.1716	0.000359344	0.0301471	625.667	506.529	584.542	D1A3,34245676-34245696:34249194-34249214	D1A2,34245676-34245696:34246664-34246684	chr20:34245696-34249194:+	27.2661	31.3707	32.5291	31.2796	29.3289	39.0879	68.8265	61.849	61.5854	45.5882	43.2061	55.1515	995	373	711	325	811	391	580	264	853	354	187	120	866	1912	586	950	378	606	703	589	744	566	74	91
622	PDIA3	Cassette	0	0	#DIV/0!	#DIV/0!	29.7222	28.6471	28.875	D1A3,41826176-41826196:41833313-41833333	D1A2,41826176-41826196:41831073-41831093	chr15:41826196-41833313:+	0	0	0	0	0	0	0	0	0	0	0	0	85	0	48	0	62	0	51	0	65	0	18	0	99	0	57	0	50	0	78	0	65	0	15	0
623	ITSN1	Cassette	16.0061	2.74112	0.366623	0.765404	14.5	18.1765	13.9583	D1A3,34113477-34113497:34123797-34123817	D1A2,34113477-34113497:34120991-34121011	chr21:34113497-34123797:+	12.7273	9.09091	12.5	5.55556	9.80392	20	40	0	42.8571	15.7895	27.2727	0	48	7	30	3	42	6	34	2	46	5	12	3	9	6	1	0	4	3	32	6	24	9	3	0
624	DPYD	Cassette	1.11111	-4.15565	0.363217	0.257353	11.8333	11.4706	12.1667	D1A3,98121407-98121427:97978603-97978623	D1A2,98121407-98121427:98066320-98066340	chr1:97978623-98121407:-	100	93.3333	100	100	100	100	100	100	100	91.1765	93.0233	100	0	29	1	14	0	29	0	16	0	27	0	5	0	61	0	18	0	13	3	31	3	40	0	2
626	ATAD1	Cassette	0.580776	-0.12636	0.474175	0.831623	165.611	187.941	183.875	D1A3,89517409-89517429:89506639-89506659	D1A2,89517409-89517429:89509504-89509524	chr10:89506659-89517409:-	2.82776	2.04918	2.39726	2.54545	0.849257	1.07527	1.73228	3.79009	2.09205	1.20301	1.5873	2.7027	378	11	239	5	285	7	268	7	467	4	92	1	624	11	330	13	234	5	657	8	682	11	72	2
627	ARHGAP21	Cassette	-1.14018	-0.184162	0.164391	0.42265	71.5	67.1176	68.2917	D1A3,24920576-24920596:24918217-24918237	D1A2,24920576-24920596:24920245-24920265	chr10:24918237-24920576:-	100	100	100	100	100	100	99.5798	99.1736	97.8261	99.4475	100	100	0	210	0	117	0	146	0	153	0	163	0	47	1	237	1	120	2	90	1	180	0	150	0	21
628	CAMK2D	Cassette	1.98796	-0.251659	0.21158	0.043211	241.444	276.118	234.208	D1A3,114650242-114650262:114641096-114641116	D1A2,114650242-114650262:114643562-114643582	chr4:114641116-114650242:-	0.345622	0.166389	0.544465	0.197628	0.545703	0	0.592885	1.92308	4.34783	0	0.144928	0	865	3	600	1	548	3	505	1	729	4	160	0	503	3	255	5	154	7	530	0	689	1	55	0
629	AGAP3	Cassette	10.2778	-0.833333	0.452759	0.363217	11.7222	14.5294	11.0417	D1A3,150462568-150462588:150469917-150469937	D1A2,150462568-150462588:150467998-150468018	chr7:150462588-150469917:+	0	0	0	0	0	5	0	0	33.3333	0	0	0	43	0	34	0	38	0	30	0	29	0	19	1	8	0	6	0	2	1	28	0	23	0	3	0
630	MAP3K4	Cassette	26.4641	19.36	0.0505364	0.2025	17.8333	19.9412	18.0833	D1A3,161438178-161438198:161442913-161442933	D1A2,161438178-161438198:161439299-161439319	chr6:161438198-161442913:+	6.66667	6.06061	13.3333	16.6667	6.66667	12.5	27.907	32.4324	50	15.2174	23.8095	50	42	3	31	2	39	6	30	6	56	4	7	1	31	12	25	12	7	7	39	7	48	15	2	2
631	SETD8	Cassette	-16.893	17.9791	0.0108964	0.00683841	372.444	375.765	319.042	D1A3,122434688-122434708:122441129-122441149	D1A2,122434688-122434708:122439932-122439952	chr12:122434708-122441129:+	51.3251	48.906	50.9005	52.5046	52.1397	53.4709	33.7736	31.3953	38.7755	73.3598	66.8464	68.3544	551	581	397	380	518	537	512	566	548	597	248	285	351	179	177	81	120	76	134	369	123	248	25	54
632	ACACA	Cassette	4.4962	3.4112	0.000123509	6.67147e-05	1297.5	1422.18	1370.67	D1A3,32652757-32652777:32638807-32638827	D1A2,32652757-32652777:32641497-32641517	chr17:32638827-32652757:-	93.7225	93.0886	91.9069	93.2229	93.2588	93.3628	98.1836	97.42	97.1663	96.5259	96.0802	96.9088	214	3195	177	2384	233	2646	180	2476	205	2836	90	1266	73	3946	54	2039	38	1303	153	4251	176	4314	20	627
633	KARS	Cassette	-0.875719	-1.6081	0.37722	0.180926	875.556	948.412	852.333	D1A3,74238976-74238996:74233102-74233122	D1A2,74238976-74238996:74235841-74235861	chr16:74233122-74238976:-	8.67925	7.33368	8.80617	10.2197	8.39194	8.99242	6.34563	8.69947	8.53933	8.78924	6.38889	6.20915	2178	207	1769	140	2009	194	1757	200	1954	179	840	83	2081	141	1039	99	814	76	2034	196	2022	138	287	19
634	AGAP3	Cassette	0.176611	0.141804	0.63478	0.669418	98.5556	98.8235	86.75	D1A3,150448145-150448165:150450744-150450764	D1A2,150448145-150448165:150448539-150448559	chr7:150448165-150450744:+	0	0	0	0	0	0.775194	0	0.917431	0	0	0.813008	0	267	0	212	0	281	0	224	0	260	0	128	1	214	0	108	1	78	0	162	0	122	1	23	0
636	HINFP	Cassette	0.0832825	0.546384	0.782228	0.291366	108.722	133.471	120.792	D1A3,118497539-118497559:118502854-118502874	D1A2,118497539-118497559:118499487-118499507	chr11:118497559-118502854:+	0.323625	0.406504	0	0.478469	0	1.04167	0.611621	0	0.763359	1.5544	0.21978	0.990099	308	1	245	1	229	0	208	1	239	0	95	1	325	2	171	0	130	1	380	6	454	1	100	1
642	PCGF2	Cassette	3.20675	0.543557	0.0257754	0.662135	435	372.706	400.833	D1A3,34157974-34157994:34150201-34150221	D1A2,34157974-34157994:34157730-34157750	chr17:34150221-34157974:-	1.45414	4.44744	3.65297	2.5	3.0837	3.10263	6.31458	7.47562	4.9505	3.8835	5.20095	1.66667	881	13	709	33	844	32	702	18	880	28	406	13	1632	110	854	69	576	30	792	32	802	44	118	2
644	ZDHHC20	Cassette	-6.92641	7.32121	0.00441887	0.0688014	569.556	737.647	605.833	D1A3,20853572-20853592:20848774-20848794	D1A2,20853572-20853592:20850857-20850877	chr13:20848794-20853572:-	81.0387	82.8533	74.0289	80.8411	78.8099	82.6923	71.1599	74.2308	73.9623	83.5075	86.8074	91.7808	387	1654	256	1237	341	972	246	1038	438	1629	54	258	276	681	134	386	69	196	284	1438	300	1974	24	268
647	SDF4	Cassette	0.26455	0.26455	0.363217	0.363217	45.5556	43.5882	43.7917	D1A3,1157134-1157154:1149191-1149211	D1A2,1157134-1157154:1154169-1154189	chr1:1149211-1157134:-	100	100	100	100	98.4127	100	100	100	100	100	100	100	0	84	0	77	0	107	0	116	2	124	0	74	0	124	0	66	0	46	0	100	0	113	0	18
648	HMGA1	Cassette	-1.32279	-1.27983	0.0369989	0.228032	303.222	283.647	275.417	D1A3,34312698-34312718:34316491-34316511	D1A2,34312698-34312718:34312958-34312978	chr6:34312718-34316491:+	89.5652	90.3509	89.2324	90.4468	89.7511	92.4471	89.1813	88.6667	89.0805	89.0772	90.2878	87.6923	84	721	55	515	101	837	62	587	70	613	25	306	74	610	51	399	38	310	58	473	54	502	8	57
650	PRDX1	Alt5Prime	0.305882	-0.0980164	0.0897606	0.135432	638.833	671.941	615.75	D1A3,45760087-45760107:45757293-45757313	D2A3,45759893-45759913:45757293-45757313	chr1:45757313-45760196:-	0.220264	0.247117	0.131406	0.2149	0.181818	0	0.41543	0.321543	0.678426	0.0610501	0.142653	0	1812	4	1211	3	1520	2	1393	3	1647	3	546	0	1678	7	930	3	732	5	1637	1	1400	2	239	0
651	VRK2	Cassette	0.913745	-0.612213	0.133207	0.706421	82.5556	72.4706	74.8333	D1A3,58129586-58129606:58164727-58164747	D1A2,58129586-58129606:58138990-58139010	chr2:58129606-58164727:+	0.892857	1.33333	2.77778	3.36134	4.10959	3.22581	3.58209	3.52113	3.48837	1.40845	4.60526	0	222	2	148	2	175	5	115	4	210	9	30	1	323	12	137	5	83	3	140	2	145	7	16	0
652	ERBB2IP	Cassette	5.57154	-5.12175	0.0200656	0.0124008	400.722	331.706	371.167	D1A3,65386515-65386535:65406607-65406627	D1A2,65386515-65386535:65400460-65400480	chr5:65386535-65406607:+	14	12.8889	11.5331	13.1148	11.6484	12.7193	18.5493	19.7842	16.3333	6.62577	6.77749	9.18367	774	126	588	87	629	82	477	72	804	106	199	29	1471	335	669	165	502	98	761	54	729	53	89	9
653	PCK2	Cassette	-1.05407	-0.793651	0.236688	0.374033	29.7222	39.4706	33.1667	D1A3,23633463-23633483:23635940-23635960	D1A2,23633463-23633483:23633814-23633834	chr14:23633483-23635940:+	0	0	0	0	1.5625	4.7619	0	0	0	0	0.78125	0	105	0	79	0	83	0	59	0	63	1	20	1	58	0	48	0	18	0	117	0	127	1	16	0
654	LIAS	Cassette	12.9258	2.67914	0.0012473	0.273735	90.3889	79.4706	86.3333	D1A3,39143337-39143357:39148033-39148053	D1A2,39143337-39143357:39145532-39145552	chr4:39143357-39148033:+	85.9903	84.1379	84.9741	80.1724	84.3478	75.8065	96.4187	92.4731	97.6	82.3529	87.6847	85.7143	29	178	23	122	29	164	23	93	36	194	15	47	13	350	14	172	3	122	39	182	25	178	3	18
655	EIF3K	Cassette	-0.289105	0.0578065	0.221264	0.683297	1312.56	1391.82	1346.38	D1A3,43801787-43801807:43806556-43806576	D1A2,43801787-43801807:43802816-43802836	chr19:43801807-43806556:+	99.6727	99.7399	99.7687	99.7691	99.641	99.6499	99.3338	99.1821	99.7374	99.7645	99.9749	99.5546	12	3654	6	2301	8	3450	7	3024	9	2498	5	1423	20	2982	19	2304	5	1899	10	4236	1	3991	2	447
658	CIP29	Cassette	-4.38756	-4.18715	0.0980004	0.145464	201.167	229.412	207.208	D1A3,54497716-54497736:54483759-54483779	D1A2,54497716-54497736:54495970-54495990	chr12:54483779-54497716:-	12.8326	18.4652	19.3548	17.1355	19.0751	28.9256	14.5709	15.1203	15.0407	16.0305	12.4194	16.8831	557	82	340	77	400	96	324	67	420	99	86	35	428	73	247	44	209	37	550	105	543	77	64	13
659	C1orf113	Cassette	1.39283	3.59243	0.532467	0.0535197	19.5	15.0588	17.6667	D1A3,36545453-36545473:36545957-36545977	D1A2,36545453-36545473:36545704-36545724	chr1:36545473-36545957:+	92.9825	100	100	96.2963	97.5	91.6667	98.5294	100	94.8718	100	100	100	4	53	0	25	0	32	1	26	1	39	2	22	1	67	0	39	2	37	0	38	0	25	0	10
662	MTMR10	Cassette	-2.61587	-2.24966	0.0243406	0.004127	295.722	280.824	281.083	D1A3,29053808-29053828:29040548-29040568	D1A2,29053808-29053828:29047485-29047505	chr15:29040568-29053808:-	96.594	97.7143	97.4815	99.3311	97.4296	99.061	95.842	96.0168	94.0994	95.5224	95.2381	96.2963	25	709	12	513	17	658	4	594	21	796	2	211	40	922	19	458	19	303	30	640	32	640	3	78
664	NEK11	Cassette	-4.38745	-2.65608	0.140178	0.392402	43.7778	42.8235	41.4167	D1A3,132445010-132445030:132551090-132551110	D1A2,132445010-132445030:132475011-132475031	chr3:132445030-132551090:+	90.1515	94.0476	85.1852	84.8837	86.5385	76.4706	82.1429	80	83.3333	86	80.4598	84.2105	13	119	5	79	16	92	13	73	14	90	8	26	20	92	16	64	8	40	14	86	17	70	3	16
665	DPH3	Cassette	-20.8836	-7.74529	0.0085571	5.97632e-05	229.444	182.647	204.458	D1A3,16281279-16281299:16277320-16277340	D1A2,16281279-16281299:16280720-16280740	chr3:16277340-16281279:-	79.5247	79.661	82.2394	82.6374	77.451	80.7531	64.4231	56.5217	57.5377	73.2782	71.8919	72.7273	112	435	72	282	92	426	79	376	92	316	46	193	259	469	210	273	169	229	97	266	104	266	12	32
672	KIAA0182	Cassette	1.47284	4.95702	0.714088	0.148175	49.1111	57.5882	54.2917	D1A3,84204485-84204505:84239658-84239678	D1A2,84204485-84204505:84225020-84225040	chr16:84204505-84239658:+	86.6197	79.5181	78.4946	73.4513	70.2479	88.0597	79.8507	85.7143	77.0492	83.4146	83.9378	85.7143	19	123	17	66	20	73	30	83	36	85	8	59	27	107	10	60	14	47	34	171	31	162	3	18
673	FAS	Cassette	0.0431395	1.47779	0.887823	0.0232029	1315.83	746.294	1173.79	D1A3,90760317-90760337:90761735-90761755	D1A2,90760317-90760337:90760489-90760509	chr10:90760337-90761735:+	97.5867	96.9592	97.6943	97.7043	96.8055	98.1994	97.9098	97.4778	97.2166	99.1424	98.3243	99.4413	48	1941	44	1403	35	1483	34	1447	56	1697	13	709	170	7963	105	4058	69	2410	18	2081	34	1995	2	356
674	QARS	Cassette	-3.1746	0	0.42265	#DIV/0!	20.2778	24.8824	23.2083	D1A3,49117053-49117073:49116389-49116409	D1A2,49117053-49117073:49116888-49116908	chr3:49116409-49117053:-	100	100	100	100	100	100	100	90.4762	100	100	100	100	0	54	0	22	0	20	0	73	0	62	0	33	0	58	2	19	0	22	0	82	0	97	0	13
675	PALLD	Cassette	0	0	#DIV/0!	#DIV/0!	109.167	109.118	101.708	D1A3,170082784-170082804:170083938-170083958	D1A2,170082784-170082804:170082958-170082978	chr4:170082804-170083938:+	0	0	0	0	0	0	0	0	0	0	0	0	267	0	177	0	268	0	221	0	296	0	150	0	275	0	177	0	134	0	218	0	228	0	30	0
676	BRD8	Cassette	76.761	6.92202	0.0547466	0.0594249	29.2222	36	26.5417	D1A3,137532809-137532829:137531646-137531666	D1A2,137532809-137532829:137532256-137532276	chr5:137531666-137532809:-	4.16667	2.89855	4.62963	4.70588	5.88235	4.65116	43.75	100	100	13.2075	13.3333	7.69231	92	4	67	2	103	5	81	4	96	6	41	2	9	7	0	6	0	1	46	7	39	6	12	1
677	CLIP1	Cassette	-20.5534	-7.85482	0.000437229	0.14828	434.611	462	415.083	D1A3,121403225-121403245:121392177-121392197	D1A2,121403225-121403245:121397959-121397979	chr12:121392197-121403225:-	81.8306	83.3491	81.4061	87.3016	84.3069	93.2476	67.788	65.2083	61.0644	74.1321	73.3577	84.6667	266	1198	176	881	201	880	120	825	180	967	21	290	316	665	167	313	139	218	231	662	292	804	23	127
679	BAT2D1	Cassette	5.44003	4.08105	5.91431e-07	2.4374e-06	3989.56	4130.94	4027.08	D1A3,169804082-169804102:169810689-169810709	D1A2,169804082-169804102:169807082-169807102	chr1:169804102-169810689:+	94.6569	94.325	94.6175	93.9216	93.6209	94.7834	99.7907	99.7904	99.7017	98.3171	98.1635	98.7252	570	10098	417	6931	489	8596	498	7695	633	9290	171	3107	26	12396	13	6189	14	4679	200	11684	199	10637	27	2091
680	FAM168A	Cassette	33.2346	20.3529	0.000608301	0.362745	14.5	11.0588	14.7917	D1A3,72819382-72819402:72808672-72808692	D1A2,72819382-72819402:72813721-72813741	chr11:72808692-72819382:-	52.6316	41.6667	52.381	68.75	68.1818	42.8571	85.5422	86.4865	90.9091	93.1818	91.1111	40	9	10	7	5	10	11	5	11	7	15	4	3	12	71	5	32	4	40	3	41	4	41	3	2
681	PRCP	Cassette	-1.8394	-1.15176	0.00805345	0.2376	244.556	228.765	237.792	D1A3,82288924-82288944:82248787-82248807	D1A2,82288924-82288944:82273555-82273575	chr11:82248807-82288924:-	3.08219	3.55191	4.70085	3.62694	3.80518	6.10687	2.1097	2.60521	2.20386	2.53807	2.09581	4.34783	566	18	353	13	446	22	372	14	632	25	123	8	928	20	486	13	355	8	576	15	654	14	44	2
682	SLC25A44	Cassette	0.494601	-0.45778	0.187978	0.685952	94.0556	102.647	102.875	D1A3,154436867-154436887:154446654-154446674	D1A2,154436867-154436887:154444300-154444320	chr1:154436887-154446654:+	100	100	100	100	98.8506	98.1818	100	100	100	100	100	97.1429	0	249	0	141	0	196	0	207	2	172	2	108	0	270	0	178	0	168	0	374	0	367	1	34
683	PHLDB1	Cassette	0.258126	-0.00670486	0.187421	0.964164	732.556	692.706	638.167	D1A3,118020082-118020102:118021283-118021303	D1A2,118020082-118020102:118020574-118020594	chr11:118020102-118021283:+	0.405885	0.425273	0.274273	0.12987	0	0	0.667037	0.206186	0.518807	0.402414	0.195122	0	1963	8	1639	7	1818	5	1538	2	1906	0	760	0	1787	12	968	2	767	4	990	4	1023	2	111	0
685	PPFIBP1	Cassette	-2.55983	-2.72154	0.000122229	0.000131229	584.333	520.412	561.917	D1A3,27698994-27699014:27700815-27700835	D1A2,27698994-27699014:27699342-27699362	chr12:27699014-27700815:+	3.25365	3.30579	1.76125	2.32258	2.69504	3.41463	0.203252	0.373972	0.11976	0.0732601	0.1386	0	1457	49	936	32	1004	18	757	18	1372	38	198	7	2455	5	1332	5	834	1	1364	1	1441	2	160	0
686	MBTD1	Cassette	-7.29078	-0.503989	0.0660257	0.936403	21.4444	24.2941	23.1667	D1A3,46649693-46649713:46639345-46639365	D1A2,46649693-46649713:46641770-46641790	chr17:46639365-46649693:-	49.1525	36.8421	44.4444	42.2222	49.0566	45.4545	41.5385	36.8421	33.3333	40.9091	36.6197	54.5455	30	29	24	14	20	16	26	19	27	26	12	10	38	27	24	14	20	10	52	36	45	26	5	6
687	MRE11A	Cassette	-3.38207	4.28349	0.174562	0.0207782	213.167	216.647	200	D1A3,93820032-93820052:93810029-93810049	D1A2,93820032-93820052:93818687-93818707	chr11:93810049-93820032:-	78.357	83.2627	80.2632	83.1858	80.6557	87.4251	79.2	75.7679	81.4607	85.9447	87.5831	85.8974	137	496	79	393	105	427	76	376	118	492	21	146	104	396	71	222	33	145	61	373	56	395	11	67
688	OGG1	MulSkip	-0.899685	-0.294724	0.676205	0.846362	14.5556	12.6471	12.7917	D1A3,9771549-9771569:9782492-9782512	D1A2,9771549-9771569:9773154-9773174	chr3:9771569-9782492:+	94.8718	100	100	100	100	100	94.7368	100	100	96.5517	100	100	2	37	0	24	0	24	0	45	0	38	0	22	2	36	0	22	0	10	1	28	0	13	0	3
689	ARHGEF11/KIAA0380	Cassette	-0.895969	-0.0209903	0.701447	0.982094	17.7222	18.4706	18.6667	D1A3,155192118-155192138:155188095-155188115	D1A2,155192118-155192138:155191317-155191337	chr1:155188115-155192118:-	97.7778	100	100	100	95.8333	100	100	100	94.1176	98.3051	98.4375	100	1	44	0	18	0	34	0	40	2	46	0	11	0	58	0	31	2	32	1	58	1	63	0	6
690	USP53	Cassette	2.39582	13.8188	0.661779	0.0436991	81.2222	74.0588	72.0833	D1A3,120358256-120358276:120379820-120379840	D1A2,120358256-120358276:120375892-120375912	chr4:120358276-120379820:+	13.5514	9.58904	12.426	15.8537	6.94444	18	7.22433	23.0769	15.0685	25.4098	20.8955	33.3333	185	29	132	14	148	21	138	26	201	15	82	18	244	19	90	27	62	11	91	31	106	28	8	4
692	DMPK	Cassette	0.144928	0.144928	0.363217	0.363217	37.6111	45.5882	40.3333	D1A3,50966665-50966685:50966138-50966158	D1A2,50966665-50966685:50966474-50966494	chr19:50966158-50966665:-	100	100	100	100	99.1304	100	100	100	100	100	100	100	0	110	0	64	0	77	0	118	1	114	0	41	0	82	0	48	0	22	0	132	0	134	0	25
695	RPS6KB1	Cassette	0.264258	1.27452	0.741593	0.269516	57.0556	62.7059	57.2083	D1A3,55325448-55325468:55342704-55342724	D1A2,55325448-55325468:55325938-55325958	chr17:55325468-55342704:+	1.03093	0	0.826446	0	0.666667	0	2.05479	0	0	2.45399	2.63158	0	192	2	120	0	120	1	111	0	149	1	24	0	143	3	81	0	80	0	159	4	148	4	31	0
696	PHF8	Cassette	12.2032	8.77664	0.0447701	0.0745033	64.3889	67.8235	68.9583	D1A3,54038850-54038870:54035977-54035997	D1A2,54038850-54038870:54037041-54037061	chrX:54035997-54038850:-	75.1634	78.6408	72.7273	78.8462	78.0488	54	83.8583	80.5556	90.9091	82.7586	81.0345	81.25	38	115	22	81	30	80	22	82	36	128	23	27	41	213	28	116	7	70	40	192	44	188	6	26
698	AGFG1	MulSkip	0.177363	0.129744	0.225491	0.378769	349.667	309.176	328.542	D1A3,228097855-228097875:228106508-228106528	D1A2,228097855-228097875:228104050-228104070	chr2:228097875-228106508:+	99.2265	100	100	99.7093	100	100	100	100	100	99.8571	100	100	7	898	0	582	0	692	2	686	0	798	0	267	0	1252	0	663	0	447	1	699	0	782	0	109
699	EXOC7	Cassette	-13.4272	-5.51154	2.87458e-05	0.102202	333.778	331.588	312.458	D1A3,71602089-71602109:71596976-71596996	D1A2,71602089-71602109:71598891-71598911	chr17:71596996-71602089:-	21.1423	24.1279	24.1772	23.773	21.0454	17.7966	8.78099	7.05128	9.91736	20.5841	15.4671	13.4454	787	211	522	166	599	191	497	155	574	153	291	63	883	85	435	33	327	36	571	148	552	101	103	16
700	RAPGEF1	Cassette	-3.98974	3.17472	0.225576	0.531806	226.167	211.412	220.292	D1A3,133516017-133516037:133508605-133508625	D1A2,133516017-133516037:133515430-133515450	chr9:133508625-133516017:-	55.2496	53.0387	61.4537	54.4737	57.7299	45.4545	48.0583	54.5249	49.1477	59.9309	63.2933	50	260	321	170	192	175	279	173	207	216	295	90	75	428	396	201	241	179	173	232	347	214	369	27	27
701	S100A4	Cassette	3.99789	-7.33079	0.415653	0.215795	107.167	100.235	105.792	D1A3,151784852-151784872:151783889-151783909	D1A2,151784852-151784872:151784598-151784618	chr1:151783909-151784852:-	32.107	35.2518	23.8095	23.8095	26.6332	21.2766	38.5714	26.8868	27.9793	14.5522	16.7742	28.125	203	96	90	49	192	60	128	40	146	53	37	10	258	162	155	57	139	54	229	39	258	52	23	9
703	SYNE1	Cassette	-4.7167	25.1843	0.184688	0.209298	20.5	9.05882	16.4167	D1A3,152732298-152732318:152730190-152730210	D1A2,152732298-152732318:152731935-152731955	chr6:152730210-152732298:-	11.5385	5.55556	3.57143	13.0435	18.5185	0	1.9802	7.04225	2.94118	10	58.3333	33.3333	23	3	17	1	27	1	20	3	22	5	7	0	99	2	66	5	66	2	9	1	5	7	2	1
705	NAP1L4	Cassette	0.448492	-12.1262	0.850707	0.00294328	1622.33	1569.53	1538.79	D1A3,2929064-2929084:2923432-2923452	D1A2,2929064-2929084:2927050-2927070	chr11:2923452-2929064:-	36.3698	34.0562	40.2552	35.2941	39.8216	25.5208	34.7236	36.9056	35.3752	25.2318	24.0486	20	2822	1613	2159	1115	2388	1609	1760	960	2294	1518	715	245	3412	1815	1778	1040	1266	693	2661	898	2814	891	372	93
706	CLU	AltStart	-0.0468805	-0.0841244	0.427125	0.0933068	497.667	398.118	453.583	D1A3,27528088-27528108:27524014-27524034	D2A3,27524579-27524599:27524014-27524034	chr8:27524034-27528244:-	0	0.118765	0	0.151515	0.234467	0	0	0	0.111732	0	0	0	1207	0	841	1	973	0	659	1	851	2	305	0	2041	0	1182	0	894	1	911	0	918	0	99	0
708	CDC16	Cassette	-29.7693	-0.804265	0.000697028	0.952234	18.3889	17.7059	17.5	D1A3,114018689-114018709:114020375-114020395	D1A2,114018689-114018709:114020221-114020241	chr13:114018709-114020375:+	64.1509	71.0526	72.973	80.6452	74	81.25	38.2353	47.8261	46.6667	81.8182	87.8049	50	19	34	11	27	10	27	6	25	13	37	3	13	42	26	12	11	8	7	8	36	5	36	2	2
709	MCTP1	Cassette	0.653707	-1.79298	0.144102	0.221034	105.167	68.7059	93.8333	D1A3,94301543-94301563:94274417-94274437	D1A2,94301543-94301563:94293432-94293452	chr5:94274437-94301543:-	98.9899	100	100	99.3506	99.4286	97.561	99.6262	100	100	97.0588	99.3939	95.8333	2	196	0	128	0	153	1	153	1	174	1	40	2	533	0	304	0	205	5	165	1	164	1	23
711	ANK1	Cassette	1.71342	0	0.317191	#DIV/0!	20	20.3529	22.6667	D1A3,41638475-41638495:41632409-41632429	D1A2,41638475-41638495:41638219-41638239	chr8:41632429-41638475:-	0	0	0	0	0	0	0.884956	4.25532	0	0	0	0	34	0	30	0	37	0	22	0	26	0	13	0	112	1	45	2	38	0	95	0	74	0	15	0
712	NEK11	AltEnd	0	0	#DIV/0!	#DIV/0!	28.8333	29.1765	27.2083	D1A2,132372401-132372421:132376300-132376320	D1A3,132372401-132372421:132430061-132430081	chr3:132372421-132551998:+	100	100	100	100	100	100	100	100	100	100	100	100	0	108	0	52	0	73	0	65	0	64	0	20	0	76	0	32	0	29	0	63	0	63	0	8
714	CTNND1	Alt5Prime	-0.171821	0.141192	0.363217	0.565932	69.6667	78.7647	70.5	D1A3,57286074-57286094:57313084-57313104	D2A3,57286147-57286167:57313084-57313104	chr11:57285809-57313084:+	1.03093	0	0	0	0	0	0	0	0	0.446429	0.492611	0	192	2	112	0	190	0	169	0	147	0	89	0	124	0	121	0	108	0	223	1	202	1	11	0
715	TCF7L2	Cassette	0.409366	0.139002	0.0124595	0.572753	631.389	521.471	581.208	D1A3,114701002-114701022:114789773-114789793	D1A2,114701002-114701022:114701231-114701251	chr10:114701022-114789773:+	99.864	99.2016	99.6624	99.1857	99.3539	99.5192	99.9181	99.9245	99.779	99.7525	99.8392	99.2188	2	1469	8	994	4	1181	10	1218	9	1384	2	414	2	2439	1	1323	2	903	3	1209	2	1242	1	127
718	TBL1X	Cassette	-2.24015	-0.0699162	0.00597355	0.936367	300.889	252.176	270.417	D1A3,9568380-9568400:9582254-9582274	D1A2,9568380-9568400:9581584-9581604	chrX:9568400-9582254:+	5.68783	5.27704	6.65557	4.85269	3.79747	3.34262	2.64117	2.8754	2.56959	5.08475	3.62976	5.88235	713	43	359	20	561	40	549	28	532	21	347	12	1069	29	608	18	455	12	448	24	531	20	48	3
719	NFYA	Cassette	-15.5816	10.0772	0.000328663	0.200664	111.056	99.5294	98.2083	D1A3,41154861-41154881:41159762-41159782	D1A2,41154861-41154881:41156527-41156547	chr6:41154881-41159762:+	21.4844	25.5682	30.9963	32.1285	28.6713	21.3115	13.8028	10.3659	9.16667	27.0718	37.0861	46.1538	201	55	131	45	187	84	169	80	204	82	96	26	306	49	147	17	109	11	132	49	95	56	14	12
720	PDLIM5	Alt3Prime	1.05326	0.648294	0.0341809	0.168464	725.167	710.294	715.5	D1A3,95713547-95713567:95716116-95716136	D1A2,95713547-95713567:95715789-95715809	chr4:95713567-95716208:+	98.9021	99.2642	98.8727	98.5953	98.0488	96.8454	99.8043	99.1918	99.4279	98.6878	99.0476	99.4737	23	2072	10	1349	17	1491	16	1123	36	1809	10	307	5	2550	11	1350	5	869	24	1805	20	2080	1	189
721	CACNA1D	Cassette	0	0	#DIV/0!	#DIV/0!	23.6111	21.2353	22.5417	D1A3,53762729-53762749:53771617-53771637	D1A2,53762729-53762749:53771064-53771084	chr3:53762749-53771617:+	100	100	100	100	100	100	100	100	100	100	100	100	0	73	0	33	0	36	0	46	0	57	0	22	0	87	0	49	0	22	0	47	0	59	0	10
723	IQSEC2	Cassette	0.641923	-0.0383487	0.189281	0.964329	24.8889	24.4706	24.0417	D1A3,53366339-53366359:53301948-53301968	D1A2,53366339-53366359:53337811-53337831	chrX:53301968-53366339:-	98.5294	97.619	100	100	100	100	100	100	100	100	97.9592	100	1	67	1	41	0	66	0	51	0	60	0	12	0	71	0	48	0	30	0	75	1	48	0	5
724	MAPK14	TwoMulx	-0.757965	-2.07546	0.184508	0.0259455	181.111	187.647	174.333	D1A2,36152343-36152363:36171741-36171761	D1A3,36152343-36152363:36175942-36175962	chr6:36152363-36178325:+	3.9356	4.60526	4.37637	3.8674	5.37634	5.55556	3.14342	3.98551	4.45545	3.11005	2.93454	1.5873	537	22	290	14	437	20	348	14	440	25	119	7	493	16	265	11	193	9	405	13	430	13	62	1
727	BRE	Cassette	-11.2732	-4.0842	0.00305	0.143502	176.5	154.235	161.042	D1A3,28374842-28374862:28414820-28414840	D1A2,28374842-28374862:28386452-28386472	chr2:28374862-28414820:+	38.1062	41.7197	36.8132	39.6825	38.7409	34.4828	28.7758	24.1071	28.0702	37.4214	34.1463	30.9524	268	165	183	131	230	134	190	125	253	160	95	50	448	181	255	81	164	64	199	119	216	112	29	13
728	TCERG1	Cassette	9.24684	2.04597	0.00136878	0.521685	546.944	497.706	490.875	D1A3,145839830-145839850:145842347-145842367	D1A2,145839830-145839850:145840905-145840925	chr5:145839850-145842347:+	15.3027	15.4195	18.2642	20.8599	14.3066	24	27.8093	26.3514	27.6562	19.8999	15.9242	24.3902	1511	273	1119	204	1083	242	497	131	1174	196	95	30	1272	490	654	234	463	177	640	159	887	168	62	20
729	PMAIP1	Cassette	-0.247628	0.497041	0.221092	0.507107	130.333	125.765	131.417	D1A3,55718427-55718447:55720858-55720878	D1A2,55718427-55718447:55718639-55718659	chr18:55718447-55720858:+	0	1.06383	0	0.421941	0	0	0	0	0	0	0.273224	1.96078	285	0	186	2	244	0	236	1	271	0	105	0	538	0	284	0	194	0	391	0	365	1	50	1
730	IQCH	Cassette	-0.0811058	-0.50667	0.841523	0.455733	228.056	246.412	210.75	D1A3,65436793-65436813:65451502-65451522	D1A2,65436793-65436813:65439238-65439258	chr15:65436813-65451502:+	97.5228	98.1928	98.5481	97.5836	98.5955	97.2973	97.8774	98.4043	97.3451	98.3294	97.5501	96.4706	19	748	12	652	8	543	13	525	10	702	4	144	9	415	3	185	3	110	7	412	11	438	3	82
731	ASAP2	Cassette	-1.07579	-0.45325	0.00302493	0.383075	460.944	480.529	439.625	D1A3,9446106-9446126:9451061-9451081	D1A2,9446106-9446126:9448641-9448661	chr2:9446126-9451061:+	1.20096	0.52356	0.772532	1.82796	0.990991	1.74757	0	0.304414	0	1.36268	0.809353	0	1234	15	950	5	1156	9	913	17	1099	11	506	9	1270	0	655	2	446	0	941	13	1103	9	188	0
734	SGCE	Cassette	0.153111	-0.217259	0.175047	0.62134	106.778	100.529	98.4167	D1A3,94067893-94067913:94066191-94066211	D1A2,94067893-94067913:94066951-94066971	chr7:94066211-94067893:-	100	99.5238	99.5575	100	100	100	100	100	100	98.8889	100	100	0	360	1	209	1	225	0	166	0	307	0	31	0	333	0	180	0	109	2	178	0	236	0	24
735	RNF216	Alt3Prime	-2.12468	1.8524	0.599848	0.366432	124.778	141.765	134.958	D1A3,5759002-5759022:5747781-5747801	D1A2,5759002-5759022:5747952-5747972	chr7:5747129-5759002:-	87.9599	93.7759	89.049	87.7193	93.6396	84.0336	90.1596	90.8654	80.6897	89.8167	90.3509	93.4783	36	263	15	226	38	309	28	200	18	265	19	100	37	339	19	189	28	117	50	441	44	412	3	43
736	FGFR1OP2	Cassette	-12.8547	1.49446	7.31963e-06	0.398902	773.833	811.059	772.167	D1A3,27001923-27001943:27007541-27007561	D1A2,27001923-27001943:27004714-27004734	chr12:27001943-27007541:+	77.4317	77.5108	81.3266	80.579	83.3067	80.8042	66.3064	68.2393	67.3697	81.8625	79.3255	83.7748	471	1616	365	1258	335	1459	322	1336	313	1562	148	623	717	1411	377	810	263	543	409	1846	423	1623	49	253
738	EEF1B2	Alt3Prime	-0.410081	10.412	0.823555	0.40936	24.1667	27.7059	22.0833	D1A3,206732633-206732653:206732927-206732947	D1A2,206732633-206732653:206732881-206732901	chr2:206732653-206733028:+	5.81395	3.57143	1.88679	4.16667	0	4.54545	4	4.7619	0	7.89474	0	33.3333	81	5	54	2	104	2	69	3	35	0	21	1	24	1	20	1	12	0	35	3	54	0	2	1
740	NONO	MulSkip	-0.217718	0.0706614	0.011772	0.0325472	16553.3	18006.7	16043.2	D1A3,70420276-70420296:70428353-70428373	D1A2,70420276-70420296:70420971-70420991	chrX:70420296-70428353:+	99.908	99.9344	99.8959	99.8829	99.9062	99.865	99.7128	99.709	99.6213	99.9398	99.9684	100	48	52130	23	35031	41	39346	52	44368	45	47929	24	17758	95	32982	51	17475	40	10522	24	39850	13	41135	0	6055
743	PPFIBP1	Cassette	-1.64023	-1.0936	0.00111639	0.103808	1494.44	1261.41	1411.08	D1A3,27700910-27700930:27705083-27705103	D1A2,27700910-27700930:27703015-27703035	chr12:27700930-27705083:+	2.63352	2.67008	3.15939	1.29116	2.3233	1.89394	0.773276	0.891892	0.399822	1.59647	1.72964	0.378788	3956	107	2661	73	2728	89	1529	20	2985	71	259	5	6416	50	3667	33	2242	9	2897	47	3693	65	263	1
745	DKFZp667I0310	Cassette	-0.593638	1.49935	0.606621	0.0439763	53.2778	48.7647	51.4167	D1A3,77912067-77912087:77961780-77961800	D1A2,77912067-77912087:77938844-77938864	chr9:77912087-77961780:+	97.7612	97.2222	98.3871	98.8764	97.7612	96.4286	98.0861	98.1132	95.2381	99.187	98.5294	100	3	131	2	70	2	122	1	88	3	131	1	27	4	205	2	104	3	60	1	122	2	134	0	16
746	SLC12A6	Cassette	-0.00269632	-2.17519	0.998581	0.306777	77.6667	69.2353	74.3333	D1A3,32415902-32415922:32340493-32340513	D1A2,32415902-32415922:32354862-32354882	chr15:32340513-32415902:-	98.5222	98.0769	95.7627	94.4056	95.2941	98.8095	97.0696	98.7342	94.6237	94.4099	97.5	92	3	200	3	153	5	113	8	135	8	162	1	83	8	265	2	156	5	88	9	152	5	195	2	23
747	CAMK2G	Cassette	-0.191571	3.14176	0.363217	0.445487	30.1667	29	28.9167	D1A3,75271932-75271952:75267255-75267275	D1A2,75271932-75271952:75269345-75269365	chr10:75267275-75271932:-	0	0	0	0	1.14943	0	0	0	0	0	0	10	85	0	38	0	63	0	57	0	86	1	12	0	114	0	50	0	37	0	69	0	72	0	9	1
748	AHI1	Cassette	-22.2936	14.8531	0.167378	0.282388	10.8333	9.29412	10.3333	D1A3,135720962-135720982:135681427-135681447	D1A2,135720962-135720982:135686135-135686155	chr6:135681447-135720962:-	73.913	55.5556	50	56.5217	64.7059	66.6667	37.7778	20.6897	58.3333	55.5556	85.1852	87.5	6	17	4	5	7	7	10	13	12	22	2	4	28	17	23	6	5	7	8	10	4	23	1	7
749	ADSL	Cassette	-0.915314	-1.53651	0.0488116	0.18144	128.333	130.176	132.333	D1A3,39090295-39090315:39092385-39092405	D1A2,39090295-39090315:39090829-39090849	chr22:39090315-39092385:+	100	99.5918	100	100	100	100	98.7069	98.8722	99.4709	99.3039	99.0074	96.875	0	343	1	244	0	336	0	156	0	267	0	44	6	458	3	263	1	188	3	428	4	399	1	31
752	TIA1	Cassette	-28.0485	2.73206	0.00012282	0.240252	133.778	125.941	133.667	D1A3,70309899-70309919:70308438-70308458	D1A2,70309899-70309919:70309707-70309727	chr2:70308458-70309899:-	88.8218	91.5966	86.9403	90.8257	86.5455	83.8235	58.0897	58.7248	63.3166	87.6011	92.5641	92.3077	37	294	20	218	35	233	20	198	37	238	11	57	215	298	123	175	73	126	46	325	29	361	3	36
753	AGAP1	Cassette	-0.132527	-0.0606879	0.0264024	0.513186	237.111	175.824	210.125	D1A3,236541986-236542006:236609943-236609963	D1A2,236541986-236542006:236588187-236588207	chr2:236542006-236609943:+	0.17331	0.224215	0.18622	0	0.211416	0	0	0	0	0	0.215517	0	576	1	445	1	536	1	150	0	472	1	31	0	1084	0	585	0	385	0	291	0	463	1	20	0
754	TMEM126B	Cassette	-13.4846	3.45378	0.000515503	0.130479	1750.89	1619.18	1676.88	D1A3,85017360-85017380:85020378-85020398	D1A2,85017360-85017380:85019836-85019856	chr11:85017380-85020378:+	42.4484	43.5647	39.6281	38.1973	43.0548	31.2336	26.5856	27.0668	24.9574	42.2663	43.6659	43.4926	2454	1810	1675	1293	2078	1364	1961	1212	2222	1680	1048	476	4769	1727	2479	920	1762	586	2415	1768	2219	1720	343	264
755	ROBO1	Cassette	17.8091	5.18573	1.51508e-06	0.257265	381.111	333.824	305.5	D1A3,78783571-78783591:78778010-78778030	D1A2,78783571-78783591:78779475-78779495	chr3:78778030-78783571:-	20.3194	14.5783	20.3963	18.0942	17.2829	16.6189	35.6711	35.1474	36.2538	22.8426	28.9683	17.3913	898	229	709	121	683	175	765	169	962	201	291	58	532	295	286	155	211	120	152	45	179	73	19	4
756	SLC25A17	Cassette	0.565242	0.0740983	0.605825	0.885394	92.2222	93.6471	87.7917	D1A3,39518474-39518494:39505055-39505075	D1A2,39518474-39518494:39505824-39505844	chr22:39505075-39518474:-	0.675676	0	0.97561	0	0.512821	0	0	0	2.77778	1.30435	0	0	294	2	153	0	203	2	198	0	194	1	98	0	278	0	129	0	105	3	227	3	193	0	24	0
757	ATP11C	Cassette	0.220751	0.0676133	0.42265	0.42265	176.389	219.294	176.75	D1A3,138647740-138647760:138641560-138641580	D1A2,138647740-138647760:138642330-138642350	chrX:138641580-138647740:-	0	0	0	0	0	0	0	0.662252	0	0.20284	0	0	683	0	453	0	400	0	453	0	563	0	109	0	271	0	150	1	92	0	492	1	487	0	87	0
758	DEDD2	Cassette	-43.404	-21.2188	0.00142468	0.172195	25.8333	26.7059	26.75	D1A3,47413623-47413643:47411224-47411244	D1A2,47413623-47413643:47413017-47413037	chr19:47411244-47413623:-	69.0141	53.0612	58.3333	63.4146	57.1429	58.8235	21.875	8.88889	18.9189	44	53.4884	18.75	22	49	23	26	25	35	15	26	21	28	7	10	75	21	41	4	30	7	42	33	40	46	13	3
759	IGFBP3	Alt5Prime	-0.126263	-0.126263	0.363217	0.363217	58.6111	86.5882	67.5417	D1A3,45926861-45926881:45923543-45923563	D2A3,45926843-45926863:45923543-45923563	chr7:45923563-45927396:-	0	0.757576	0	0	0	0	0	0	0	0	0	0	194	0	131	1	155	0	187	0	161	0	77	0	88	0	29	0	32	0	220	0	313	0	33	0
760	LRRFIP1	Cassette	-25.6238	-3.7025	0.0665684	0.277888	52.1111	59.0588	47.0833	D1A3,238294184-238294204:238321745-238321765	D1A2,238294184-238294204:238301257-238301277	chr2:238294204-238321745:+	78.1818	79.2593	77.7778	86.8966	79.1367	94.8718	66.6667	62.8571	41.6667	81.8182	77.3585	77.7778	48	172	28	107	38	133	19	126	29	110	2	37	14	28	13	22	7	5	14	63	24	82	2	7
761	BRCA1	MulSkip	0.574878	-1.26856	0.183541	0.306543	39.8333	25.9412	33.125	D1A3,38487946-38487966:38469474-38469494	D1A2,38487946-38487966:38484922-38484942	chr17:38469494-38487946:-	97.9592	100	100	100	98.5915	100	100	100	100	97.5	96.9697	100	2	96	0	56	0	89	0	49	1	70	0	14	0	170	0	104	0	66	1	39	1	32	0	5
763	AURKA	MulSkip	-6.04296	5.39848	0.480612	0.288238	68.3333	68.1176	58.9583	D1A3,54400405-54400425:54396645-54396665	D1A2,54400405-54400425:54399108-54399128	chr20:54396665-54400405:-	65.019	62.2047	59.2784	72.7848	71.2871	62.8205	53.8462	51.3889	73.3333	65	70.1149	77.7778	92	171	48	79	79	115	43	115	58	144	29	49	42	49	35	37	12	33	28	52	26	61	4	14
764	VTA1	Cassette	-0.519293	-0.123273	0.00581745	0.643269	234.944	214.529	224.083	D1A3,142510209-142510229:142532379-142532399	D1A2,142510209-142510229:142529057-142529077	chr6:142510229-142532379:+	99.6845	100	99.359	100	99.4792	100	99.2593	99.3088	99.1354	99.6255	99.2661	100	2	632	0	371	3	465	0	449	3	573	0	140	6	804	3	431	3	344	2	532	4	541	0	70
766	CAMK2G	Cassette	21.4204	18.7913	0.083575	0.116331	86.2778	77	79.3333	D1A3,75267231-75267251:75253828-75253848	D1A2,75267231-75267251:75255091-75255111	chr10:75253848-75267231:-	78.9668	82.4561	74.2991	56	66.8539	17.2414	85.9107	87.5706	78.6885	78.2609	84.7716	81.25	57	214	30	141	55	159	44	56	59	119	24	5	41	250	22	155	26	96	30	108	30	167	3	13
767	RP5-1022P6.2	Cassette	-20.6074	2.27744	0.000689861	0.675242	283.611	364.588	347.208	D1A3,5521972-5521992:5512948-5512968	D1A2,5521972-5521992:5514895-5514915	chr20:5512968-5521972:-	68.3356	69.697	75.3623	77.4947	71.7775	89.0909	56.4322	56.446	51.1785	73.7426	73.3333	85.6354	234	505	160	368	119	364	106	365	208	529	12	98	508	658	250	324	145	152	355	997	452	1243	26	155
768	AKAP13	Cassette	-10.2271	-0.956735	0.000107287	0.726991	163.722	185.176	166.167	D1A3,84000002-84000022:84008797-84008817	D1A2,84000002-84000022:84002771-84002791	chr15:84000022-84008797:+	87.0021	91.0112	89.8618	90.404	90.1602	95.5696	81.0959	79.1667	81.0606	88.1092	86.9074	94.1176	62	415	32	324	44	390	38	358	43	394	7	151	69	296	40	152	25	107	61	452	58	385	5	80
771	MAP2K5	Cassette	12.242	17.4211	0.0084517	0.13434	16.2222	15.6471	16.625	D1A3,65782780-65782800:65827622-65827642	D1A2,65782780-65782800:65807307-65807327	chr15:65782800-65827622:+	65.7895	66.6667	63.4146	81.4815	68.1818	60	77.3585	81.5789	80.5556	79.5918	75.4386	100	13	25	9	18	15	26	5	22	7	15	4	6	12	41	7	31	7	29	10	39	14	43	0	1
772	FHL1	Cassette	3.28534	2.74641	0.0299356	0.0837911	82.6667	70.7647	74.7083	D1A3,135117766-135117786:135119695-135119715	D1A2,135117766-135117786:135118279-135118299	chrX:135117786-135119695:+	97.3094	99.3976	96.6667	94.5946	96.5318	92	98.1061	100	100	97.1429	99.3464	100	6	217	1	165	6	174	8	140	6	167	8	92	5	259	0	140	0	94	4	136	1	152	0	12
773	PALLD	Cassette	-0.0260059	-0.14735	0.830712	0.122792	2638.28	2638.41	2418.67	D1A3,170052383-170052403:170056218-170056238	D1A2,170052383-170052403:170054274-170054294	chr4:170052403-170056218:+	0.225195	0.165807	0.415193	0.266711	0.314795	0.464253	0.120464	0.46814	0.259355	0.0841043	0.283	0.116822	7532	17	5419	9	6476	27	5983	16	6650	21	2144	10	6633	8	3827	18	2692	7	4752	4	4933	14	855	1
774	SYTL2	Cassette	23.1374	-16.4941	0.00589349	0.610018	41.3333	32.2941	35.4583	D1A3,85103103-85103123:85098171-85098191	D1A2,85103103-85103123:85099903-85099923	chr11:85098191-85103103:-	75.8065	80.7018	79.5181	66.0377	76.1062	47.8261	92.9487	95.122	94.3396	77.551	85.9649	0	30	94	11	46	17	66	18	35	27	86	12	11	11	145	4	78	3	50	11	38	8	49	1	0
775	ZNF346	Cassette	1.11652	-0.551766	0.749135	0.906646	19.5	16.7647	18.0833	D1A3,176410523-176410543:176424118-176424138	D1A2,176410523-176410543:176421664-176421684	chr5:176410543-176424118:+	93.75	100	90.625	82	93.0233	100	94.5205	97.619	90.9091	95.4545	96.875	85.7143	3	45	0	29	3	29	9	41	3	40	0	12	4	69	1	41	2	20	2	42	1	31	1	6
776	GRAMD1B	Cassette	0.0809676	-0.0141965	0.346751	0.363217	766.667	636.176	699.417	D1A3,122953475-122953495:122960229-122960249	D1A2,122953475-122953495:122954327-122954347	chr11:122953495-122960229:+	0	0	0	0.0851789	0	0	0.0624025	0.22309	0	0	0	0	1947	0	1443	0	1203	0	1173	1	1649	0	413	0	3203	2	1789	4	973	0	1334	0	1485	0	167	0
777	PUM2	Cassette	0.901821	-3.73026	0.675505	0.34078	186.889	207.235	187.75	D1A3,20346188-20346208:20326682-20326702	D1A2,20346188-20346208:20342041-20342061	chr2:20326702-20346188:-	8.46561	10.3352	14.578	14.9184	12.4528	22.6277	15.2749	14.3411	14.7783	12.5506	13.4021	4.54545	519	48	321	37	334	57	365	64	464	66	106	31	416	75	221	37	173	30	432	62	504	78	63	3
778	CAMTA1	Cassette	2.59518	5.97298	0.236107	0.0988736	79.3889	96.8235	82.7917	D1A3,6789715-6789735:6807738-6807758	D1A2,6789715-6789735:6802827-6802847	chr1:6789735-6807738:+	32.618	40.1361	32.4324	34.8066	34.8018	29.0909	35.7143	39.1304	34.8837	43.9114	35.9504	40	157	76	88	59	150	72	118	63	148	79	78	32	99	55	42	27	56	30	152	119	155	87	27	18
779	DKFZp762G052	Cassette	-1.25562	-12.6626	0.350245	0.000338376	996.111	1060	965.417	D1A3,56980750-56980770:56978323-56978343	D1A2,56980750-56980770:56979408-56979428	chr15:56978343-56980750:-	91.7808	92.8064	93.247	93.9394	92.4564	93.9689	92.7287	92.898	89.7059	79.3004	80.2141	81.5972	276	3082	172	2219	172	2375	110	1705	199	2439	31	483	186	2372	87	1138	91	793	503	1927	499	2023	53	235
781	C2orf33	Cassette	-21.9261	-1.59045	0.0176634	0.682378	32.6111	32.8235	33.1667	D1A3,227913320-227913340:227928636-227928656	D1A2,227913320-227913340:227915704-227915724	chr2:227913340-227928636:+	53.4091	56.1404	51.6667	55.1724	45.5696	69.5652	24.3902	35.5932	40	50	55.4348	55.5556	41	47	25	32	29	31	26	32	43	36	7	16	93	30	38	21	24	16	54	54	41	51	4	5
782	ATP5C1	Cassette	0	-0.106496	#DIV/0!	0.42265	128.778	117.353	123.875	D1A3,7884803-7884823:7889627-7889647	D1A2,7884803-7884823:7888942-7888962	chr10:7884823-7889627:+	100	100	100	100	100	100	100	100	100	99.6805	100	100	0	332	0	254	0	319	0	166	0	269	0	70	0	436	0	261	0	211	1	312	0	312	0	30
784	CFL2	AltStart	1.10844	0.681098	0.00413716	0.0107204	554.167	601.588	545.708	D2A3,34252630-34252650:34252498-34252518	D1A3,34253494-34253514:34252498-34252518	chr14:34252518-34253780:-	98.3491	98.0019	98.6933	97.813	98.8506	97.931	99.5483	99.5542	99.0421	98.7968	99.0915	98.9744	28	1668	21	1030	19	1435	29	1297	18	1548	12	568	5	1102	3	670	5	517	18	1478	13	1418	2	193
785	CHTF8	Cassette	-9.60399	-9.57302	0.013243	0.187875	301.444	304.941	282.125	D1A3,67712839-67712859:67712033-67712053	D1A2,67712839-67712859:67712554-67712574	chr16:67712053-67712839:-	38.502	34.0037	32.9884	31.3269	33.3741	25.0896	25.6447	19.1964	23.9892	25.3205	30.2694	13.3333	468	293	361	186	518	255	502	229	545	273	209	70	519	179	362	86	282	89	466	158	440	191	78	12
786	MTX2	Cassette	0.126043	0.00607508	0.164023	0.905734	539.333	555.882	543.25	D1A3,176870849-176870869:176896365-176896385	D1A2,176870849-176870869:176877214-176877234	chr2:176870869-176896365:+	0.071736	0	0	0.198413	0.0766284	0	0.105652	0.30581	0.140056	0.0635728	0.128041	0	1393	1	907	0	1125	0	1006	2	1304	1	381	0	1891	2	978	3	713	1	1572	1	1560	2	195	0
788	UBAP2L	Cassette	-3.28936	37.208	0.114	0.332698	13.2778	12.4118	11.75	D1A3,152508034-152508054:152509299-152509319	D1A2,152508034-152508054:152508461-152508481	chr1:152508054-152509299:+	0	3.44828	9.375	3.125	8.33333	0	2.27273	0	0	11.7647	12	100	27	0	28	1	29	3	31	1	33	3	12	0	43	1	15	0	12	0	15	2	22	3	0	1
789	NAP1L1	Cassette	-0.00698057	-0.0228139	0.824091	0.476489	4079	4364.35	3963.92	D1A3,74739844-74739864:74736188-74736208	D1A2,74739844-74739864:74737803-74737823	chr12:74736208-74739844:-	0.0399265	0.011241	0.0640307	0.0154036	0.0278113	0.154799	0.017751	0.0324675	0.0854457	0.0689519	0.0192123	0	12518	5	8895	1	12486	8	6491	1	10784	3	1290	2	11265	2	6158	2	3508	3	10145	7	10408	2	1150	0
790	R3HDM2	Cassette	-0.706863	-0.623009	0.520404	0.467643	39.5556	49.5882	43.6667	D1A3,55969058-55969078:55964086-55964106	D1A2,55969058-55969078:55968940-55968960	chr12:55964106-55969058:-	2.85714	0	3.84615	2.08333	0	0	0	2.27273	0	1.28205	1.24224	0	102	3	83	0	75	3	94	2	109	0	36	0	114	0	43	1	47	0	154	2	159	2	19	0
792	TSPAN4	Cassette	-0.330225	-0.485892	0.727073	0.663727	23.0556	20.4118	22.875	D1A3,837280-837300:852549-852569	D1A2,837280-837300:840287-840307	chr11:837300-852549:+	100	100	100	97.4359	100	100	100	100	97.7273	100	97.2603	100	0	49	0	28	0	56	1	38	0	41	0	23	0	83	0	52	1	43	0	54	2	71	0	7
793	SAFB	Cassette	0	-0.574713	#DIV/0!	0.42265	24.3889	21	22.7917	D1A3,5599034-5599054:5600936-5600956	D1A2,5599034-5599054:5599999-5600019	chr19:5599054-5600936:+	100	100	100	100	100	100	100	100	100	100	98.2759	100	0	61	0	46	0	73	0	18	0	51	0	3	0	97	0	38	0	52	0	44	1	57	0	6
794	ATP11B	Cassette	-1.71415	2.46692	0.296349	0.564414	44.2778	48.3529	41.125	D1A3,184099234-184099254:184114342-184114362	D1A2,184099234-184099254:184102962-184102982	chr3:184099254-184114342:+	7.0922	4.7619	2.45902	3.9604	3.7037	0	0	2	3.84615	12.3288	6.06061	0	131	10	100	5	119	3	97	4	130	5	28	0	89	0	49	1	25	1	64	9	93	6	18	0
795	FOXN3	Cassette	4.67349	6.29847	0.526197	0.086632	30.1667	36.8235	35.5417	D1A3,88817046-88817066:88716883-88716903	D1A2,88817046-88817066:88726526-88726546	chr14:88716903-88817046:-	75.2809	83.3333	80.2817	74.4681	69.2308	88.8889	73.5632	93.8462	82.3529	85.1562	82.6389	86.8421	22	67	9	45	14	57	12	35	16	36	3	24	23	64	4	61	9	42	19	109	25	119	5	33
796	MACF1	Cassette	12.1554	10.3196	0.0877565	0.0189656	73.7778	81.1176	72.25	D1A3,39610835-39610855:39617461-39617481	D1A2,39610835-39610855:39616719-39616739	chr1:39610855-39617461:+	40.1826	41.358	40.884	40	42.1875	40.1869	45.3416	58.1395	55.3846	53.211	52.1472	48	131	88	95	67	107	74	93	62	111	81	64	43	88	73	36	50	29	36	102	116	78	85	13	12
797	ESCO1	Cassette	1.89272	-0.724638	0.497829	0.363217	30.3889	33.7059	34.125	D1A3,17394817-17394837:17373948-17373968	D1A2,17394817-17394837:17374639-17374659	chr18:17373968-17394817:-	0	0	0	4.34783	0	0	0.70922	0	7.14286	0	0	0	81	0	79	0	49	0	22	1	65	0	4	0	140	1	63	0	39	3	131	0	132	0	9	0
798	PIP5K3	Cassette	0.523559	4.50099	0.454952	0.327267	49.2778	44.1765	47.2917	D1A3,208846682-208846702:208849680-208849700	D1A2,208846682-208846702:208846986-208847006	chr2:208846702-208849680:+	0.8	0	0.847458	0	0	0	0.507614	1.88679	0	0.909091	1.65289	11.7647	124	1	98	0	117	1	49	0	93	0	20	0	196	1	104	2	81	0	109	1	119	2	15	2
799	SP3	Cassette	18.8533	28.5595	0.236343	0.0947137	10.7222	10.2941	10.125	D1A3,174538138-174538158:174529186-174529206	D1A2,174538138-174538158:174537507-174537527	chr2:174529206-174538138:-	80	68.4211	85.7143	87.5	75.7576	0	85	93.3333	76.9231	100	84.375	100	7	28	6	13	3	18	2	14	8	25	1	0	6	34	1	14	3	10	0	13	5	27	0	5
800	ATP2B1	Cassette	0.0174035	-0.0201139	0.519772	0.179747	712.167	616.529	632.583	D1A3,88517024-88517044:88509183-88509203	D1A2,88517024-88517044:88516631-88516651	chr12:88509203-88517024:-	0.0520021	0	0	0	0.0686813	0	0.0408163	0.071736	0	0	0	0	1922	1	1167	0	1263	0	1388	0	1455	1	921	0	2449	1	1393	1	857	0	1177	0	1046	0	140	0
803	AMOTL1	Cassette	7.25123	-1.51158	0.427829	0.819873	12.5556	13.2941	12.9167	D1A3,94141354-94141374:94172203-94172223	D1A2,94141354-94141374:94167824-94167844	chr11:94141374-94172203:+	68.4211	70.5882	61.2903	57.1429	38.8889	78.5714	72	79.3103	57.8947	60	56.25	66.6667	12	26	5	12	12	19	15	20	11	7	3	11	7	18	6	23	8	11	12	18	21	27	2	4
804	AASDHPPT	Cassette	-0.0528997	-0.587911	0.913668	0.558563	74.8333	66.5882	65.9167	D1A3,105455609-105455629:105467252-105467272	D1A2,105455609-105455629:105466493-105466513	chr11:105455629-105467252:+	99.5918	100	100	99.2424	99.5261	97.9167	100	99.0909	98.8889	97.2222	99.1525	100	1	244	0	123	0	185	1	131	1	210	1	47	0	203	1	109	1	89	3	105	1	117	0	9
805	FLNB	Cassette	17.9435	7.52161	3.37592e-08	0.0184629	1452	1466.12	1266.71	D1A3,58091655-58091675:58093574-58093594	D1A2,58091655-58091675:58092693-58092713	chr3:58091675-58093574:+	6.17667	6.58219	8.16977	7.89474	8.30198	7.06587	25.9666	24.8082	25.1513	16.2723	15.9383	12.4498	4238	279	2654	187	3743	333	3395	291	3656	331	1552	118	1953	685	1176	388	866	291	1734	337	1635	310	218	31
807	MYST2	Cassette	-5.19862	-3.10567	0.000211283	0.0014865	1493.78	1581.29	1489.42	D1A3,45237786-45237806:45243836-45243856	D1A2,45237786-45237806:45241479-45241499	chr17:45237806-45243836:+	91.3674	92.6081	91.8233	90.2913	90.7301	93.7258	86.8111	87.1831	85.683	88.8752	88.5563	88.5246	375	3969	229	2869	261	2931	320	2976	372	3641	81	1210	548	3607	273	1857	196	1173	450	3595	474	3668	77	594
808	CEP27	Cassette	2.55001	-3.4172	0.352214	0.435836	34.2778	42.4118	36.5	D1A3,40637760-40637780:40640759-40640779	D1A2,40637760-40637780:40638828-40638848	chr15:40637780-40640759:+	92.7273	94.7368	93.1373	85.4839	89.0909	86.6667	91.4286	90.4762	96.6667	90.0901	90.5797	80	8	102	4	72	7	95	9	53	12	98	2	13	6	64	4	38	1	29	11	100	13	125	2	8
809	BCR	Cassette	0.0067027	0.0201437	0.834577	0.32177	1134.5	1064.94	1082.42	D1A3,21964805-21964825:21981610-21981630	D1A2,21964805-21964825:21967210-21967230	chr22:21964825-21981610:+	99.9648	99.9094	99.9642	100	99.964	100	100	100	99.9213	99.9616	100	100	1	2837	2	2205	1	2791	0	1934	1	2775	0	1131	0	3774	0	1699	1	1269	1	2602	0	2544	0	410
811	ADAM23	Cassette	-10.5294	31.8994	0.00533045	0.0972935	18.7778	17.1765	17.0833	D1A3,207169111-207169131:207190547-207190567	D1A2,207169111-207169131:207182878-207182898	chr2:207169131-207190547:+	29.0323	13.0435	21.8182	26.9231	20	25	10.6061	11.4286	14.2857	75.6757	37.931	50	44	18	20	3	43	12	19	7	36	9	9	3	59	7	31	4	12	2	9	28	18	11	3	3
812	C2orf33	Cassette	4.65121	2.3462	0.000907672	0.0504943	118	115.412	121.792	D1A3,227898367-227898387:227903585-227903605	D1A2,227898367-227898387:227901637-227901657	chr2:227898387-227903585:+	95.7377	93.9394	95.5752	91.5556	95.339	92.7711	98.4962	99.0033	98.913	96.1446	95.5752	97.7778	13	292	10	155	10	216	19	206	11	225	6	77	6	393	3	298	2	182	16	399	15	324	1	44
817	USP33	Cassette	-34.4581	-19.2939	1.58441e-05	0.000919073	146.944	162.765	150.167	D1A3,77997915-77997935:77980001-77980021	D1A2,77997915-77997935:77983852-77983872	chr1:77980021-77997915:-	40.8367	41.2409	40.3785	46.2733	40.3846	57.971	8.89423	8.23045	13.0435	23.1132	23.2794	29.2683	297	205	161	113	189	128	173	149	217	147	29	40	379	37	223	20	120	18	326	98	379	115	29	12
818	NCK2	AltStart	0	0	#DIV/0!	#DIV/0!	314.833	270.059	292	D2A3,105834765-105834785:105837935-105837955	D1A3,105799482-105799502:105837935-105837955	chr2:105727785-105837935:+	100	100	100	100	100	100	100	100	100	100	100	100	0	773	0	517	0	728	0	525	0	707	0	201	0	1054	0	713	0	449	0	629	0	649	0	63
819	PHF14	Cassette	0.898992	-1.73806	0.156418	0.00960947	358.444	377.471	370.583	D1A3,10981077-10981097:10996854-10996874	D1A2,10981077-10981097:10988523-10988543	chr7:10981097-10996854:+	95.6175	98.0668	97.026	97.0822	96.4072	97.8648	98.5114	98.0634	97.1545	95.2014	94.7834	95.8333	44	960	11	558	24	783	22	732	30	805	6	275	17	1125	11	557	14	478	56	1111	59	1072	6	138
821	THSD1	Cassette	-7.81992	-2.61193	0.00329739	0.136936	40.3333	32.3529	36.75	D1A3,51869367-51869387:51850905-51850925	D1A2,51869367-51869387:51858302-51858322	chr13:51850925-51869367:-	81.4815	85.2941	80.2817	86.6667	86.9565	86.3636	77.3333	74.4681	78.2609	83.3333	82.3529	80	20	88	10	58	14	57	10	65	9	60	3	19	34	116	24	70	15	54	11	55	15	70	1	4
823	TBRG4	MulSkip	0.75066	-3.90072	0.0391178	0.0223192	1825.67	1869.88	1755	D1A3,45111564-45111584:45109547-45109567	D1A2,45111564-45111584:45110813-45110833	chr7:45109567-45111564:-	97.2398	97.3995	96.7814	97.625	97.3296	97.9149	98.4838	98.1413	97.772	92.482	93.2386	94.7222	144	5073	108	4045	145	4360	95	3905	123	4483	49	2301	66	4287	40	2112	34	1492	335	4121	276	3806	38	682
824	42437	Cassette	-0.318317	-3.36272	0.112518	0.151481	183.389	182.471	191.375	D1A3,45304820-45304840:45274701-45274721	D1A2,45304820-45304840:45279761-45279781	chr10:45274721-45304820:-	98.9605	99.3769	99.1667	98.9899	98.8571	99.3464	98.5401	98.9446	98.9091	97.3199	97.1572	92.7835	5	476	2	319	3	357	3	294	4	346	1	152	10	675	4	375	3	272	16	581	17	581	7	90
825	NAE1	Cassette	-1.26822	13.4467	0.573433	0.00332261	162	148.412	152.333	D1A3,65417926-65417946:65414984-65415004	D1A2,65417926-65417946:65416269-65416289	chr16:65415004-65417926:-	53.717	49.4048	59.5611	53.4979	59.6737	48.6842	51.5254	54.5788	52.3605	71.2329	66.8605	64.5161	193	224	170	166	129	190	113	130	173	256	39	37	286	304	124	149	111	122	105	260	114	230	11	20
827	PLAUR	Cassette	5.90325	3.7905	0.000333455	0.0117987	494.667	452.765	511.208	D1A3,48852470-48852490:48848343-48848363	D1A2,48852470-48852490:48851545-48851565	chr19:48848363-48852470:-	89.2982	89.434	89.4794	86.2464	85.6552	90.0763	93.6959	94.5813	94.5274	92.8125	90.7022	92.9515	122	1018	84	711	97	825	96	602	104	621	52	472	131	1947	66	1152	44	760	115	1485	143	1395	16	211
828	FMNL3	Cassette	-15.4749	12.5426	0.181067	0.183672	12.2778	13.5882	12.5833	D1A3,48342015-48342035:48337220-48337240	D1A2,48342015-48342035:48338624-48338644	chr12:48337240-48342015:-	52.5	55	64.7059	53.8462	72.7273	33.3333	27.5862	54.5455	37.5	60.5263	63.1579	80	19	21	9	11	12	22	12	14	6	16	8	4	21	8	10	12	10	6	15	23	14	24	1	4
829	DKFZp586O0223	Cassette	2.88369	3.09955	0.024917	0.0715997	118.833	95.5882	105.667	D1A3,28560477-28560497:28553569-28553589	D1A2,28560477-28560497:28558311-28558331	chr22:28553589-28560477:-	96.8085	94.7598	95.8904	95.6693	95.8333	96.6942	97.8873	98.5915	100	97.1264	100	100	9	273	12	217	9	210	11	243	10	230	4	117	9	417	3	210	0	155	5	169	0	191	0	32
831	PSAT1	Cassette	1.16864	0.17822	0.0188866	0.760053	278.222	311.529	287.625	D1A3,80122520-80122540:80133716-80133736	D1A2,80122520-80122540:80132786-80132806	chr9:80122540-80133716:+	97.8698	99.0942	98.7229	98.778	98.2069	96.7949	99.0777	99.5305	99.631	98.1641	97.8391	99.2647	18	827	5	547	10	773	6	485	13	712	5	151	7	752	2	424	1	270	17	909	18	815	1	135
832	KIAA0427	Cassette	-15.8238	-17.4587	0.00186825	0.035019	26	22.1176	23.5417	D1A3,44319661-44319681:44399906-44399926	D1A2,44319661-44319681:44320126-44320146	chr18:44319681-44399906:+	78.5714	84.2105	87.6923	85.0746	73.913	92.3077	68.5393	64.2857	70.5882	63.0435	60.4651	75	9	33	9	48	8	57	10	57	12	34	2	24	28	61	15	27	10	24	17	29	17	26	2	6
833	CD47	MulSkip	42.3209	8.7304	2.33594e-06	0.0288693	259.778	188.412	249.958	D1A3,109253475-109253495:109248809-109248829	D1A2,109253475-109253495:109252119-109252139	chr3:109248829-109253475:-	47.6773	48.1884	40.0468	39.6875	47.2081	53.4483	88.9273	88.9796	87.1841	50.9091	55.2013	58.209	214	195	143	133	256	171	193	127	208	186	54	62	160	1285	81	654	71	483	324	336	267	329	28	39
834	KANK1	Cassette	0.801596	-0.0580456	0.0929905	0.891166	129.944	147.706	149.875	D1A3,721246-721266:724747-724767	D1A2,721246-721266:722377-722397	chr9:721266-724747:+	99.1098	98.0198	100	98.0159	98.8889	100	99.422	100	100	99.3162	98.8255	98.7013	3	334	4	198	0	192	5	247	3	267	0	74	3	516	0	310	0	183	4	581	7	589	1	76
835	ALCAM	Cassette	-34.6854	16.3042	0.0128839	0.298928	15.7778	18.2353	17.5417	D1A3,106751773-106751793:106754001-106754021	D1A2,106751773-106751793:106753677-106753697	chr3:106751793-106754001:+	47.3684	50	65.625	70.8333	48.5714	85.7143	36.6667	30	13.3333	61.039	71.9298	100	30	27	12	12	11	21	7	17	18	17	1	6	38	22	21	9	13	2	30	47	16	41	0	3
837	NDRG2	AltStart	-8.05243	5.43821	0.278163	0.464119	17.6111	16.4118	17.75	D2A3,20563027-20563047:20562075-20562095	D1A3,20563675-20563695:20562075-20562095	chr14:20562095-20563775:-	9.09091	10.8108	27.5862	13.3333	23.0769	50	14.2857	9.7561	18.75	22	32.6923	28.5714	40	4	33	4	21	8	26	4	20	6	4	4	60	10	37	4	26	6	39	11	35	17	5	2
838	ARHGAP17	Cassette	-3.69767	-1.33025	0.00010135	0.0400031	989.778	910.647	912.333	D1A3,24849605-24849625:24839062-24839082	D1A2,24849605-24849625:24846534-24846554	chr16:24839082-24849605:-	94.7802	94.9324	93.1703	94.7977	93.8176	95.9883	90.8934	91.1528	90.604	92.6022	93.4417	93.7086	133	2415	90	1686	162	2210	108	1968	160	2428	41	981	264	2635	132	1360	98	945	143	1790	121	1724	19	283
839	GPHN	Cassette	0	0	#DIV/0!	#DIV/0!	32.1667	30.4118	32.0417	D1A3,66459388-66459408:66501660-66501680	D1A2,66459388-66459408:66460663-66460683	chr14:66459408-66501660:+	100	100	100	100	100	100	100	100	100	100	100	100	0	76	0	43	0	71	0	52	0	85	0	58	0	89	0	60	0	45	0	89	0	93	0	8
840	ELOVL1	Cassette	0.719954	0.514051	0.000531326	0.140022	1403.17	1192	1292.58	D1A3,43603821-43603841:43603246-43603266	D1A2,43603821-43603841:43603614-43603634	chr1:43603266-43603821:-	99.1948	99.2447	98.7728	98.7269	98.8514	99.1489	99.6824	99.7143	99.7329	99.9281	99.444	99.1398	27	3326	20	2628	39	3139	31	2404	33	2840	12	1398	16	5022	7	2443	5	1867	2	2780	14	2504	4	461
843	EHBP1	Cassette	41.2917	-10.9886	9.18002e-05	0.0952213	2124.56	2072.76	2053.96	D1A3,63059954-63059974:63071354-63071374	D1A2,63059954-63059974:63068569-63068589	chr2:63059974-63071354:+	50.5801	48.0337	49.5415	40.8761	45.6736	25.3601	83.4517	84.5475	85.9085	34.9838	37.4111	24.6719	2854	2921	2220	2052	1926	1891	2281	1577	2863	2407	1192	405	1258	6344	560	3064	342	2085	3401	1830	3167	1893	574	188
845	TMEM219	Cassette	-1.08939	-0.419452	0.0461959	0.498567	728.5	682.118	704.458	D1A3,29890380-29890400:29891771-29891791	D1A2,29890380-29890400:29890863-29890883	chr16:29890400-29891771:+	3.32378	4.51505	4.2273	2.33683	3.10127	2.29133	2.59048	2.28013	1.75901	2.0178	3.38088	3.24074	1687	58	1142	54	1382	61	1212	29	1531	49	597	14	2557	68	1500	35	1117	20	1651	34	1829	64	209	7
846	CLK3	Cassette	-1.68598	0.383216	0.226671	0.314823	72.6667	75.9412	75.6667	D1A3,72699599-72699619:72701887-72701907	D1A2,72699599-72699619:72701513-72701533	chr15:72699619-72701887:+	98.5981	99.2308	100	100	100	98.2143	95.6693	98.4848	98.8095	99.5745	99.5968	100	3	211	1	129	0	160	0	115	0	163	1	55	11	243	2	130	1	83	1	234	1	247	0	25
847	ITGB4	Cassette	0	0	#DIV/0!	#DIV/0!	41.0556	35.9412	36.4583	D1A3,71260233-71260253:71262251-71262271	D1A2,71260233-71260253:71261440-71261460	chr17:71260253-71262251:+	0	0	0	0	0	0	0	0	0	0	0	0	103	0	96	0	94	0	63	0	80	0	39	0	154	0	57	0	53	0	56	0	70	0	10	0
849	MBNL1	Cassette	3.13955	1.66856	0.00148514	0.00368977	277.556	215.118	244.458	D1A3,153648232-153648252:153656745-153656765	D1A2,153648232-153648252:153656020-153656040	chr3:153648252-153656745:+	95.6931	95.0739	96.8696	95.3052	96.5079	94.8718	98.1755	99.4792	98.9247	97.3529	97.3451	97.4684	32	711	20	386	18	557	20	406	22	608	6	111	21	1130	3	573	4	368	9	331	12	440	2	77
850	AGFG1	Cassette	-0.020008	-0.020008	0.363217	0.363217	382	362.294	362.875	D1A3,228104150-228104170:228106508-228106528	D1A2,228104150-228104170:228105097-228105117	chr2:228104170-228106508:+	0	0	0	0.120048	0	0	0	0	0	0	0	0	1077	0	633	0	714	0	832	1	806	0	263	0	1316	0	756	0	478	0	855	0	858	0	120	0
852	PGCP	Cassette	0.728228	0.728228	0.189372	0.189372	32.1667	36	36.6667	D1A3,97866714-97866734:97961201-97961221	D1A2,97866714-97866734:97916376-97916396	chr8:97866734-97961201:+	100	100	100	98.3333	100	97.2973	100	100	100	100	100	100	0	73	0	65	0	53	1	59	0	59	1	36	0	114	0	75	0	43	0	146	0	141	0	14
854	OSBPL10	Cassette	18.0329	14.9481	0.0444228	0.0849112	85.4444	105.176	89.625	D1A3,31892928-31892948:31764596-31764616	D1A2,31892928-31892948:31846707-31846727	chr3:31764616-31892928:-	40.625	31.4607	41.0628	35.5932	32.3529	56.0284	54.1935	67.6471	50.8197	61.9926	57.4132	44	171	117	122	56	122	85	152	84	138	66	62	79	71	84	22	46	30	31	103	168	135	182	14	11
855	ORMDL2	Cassette	4.06352	3.71105	3.0935e-05	5.59214e-05	1039.11	901.235	949.25	D1A3,54498143-54498163:54499392-54499412	D1A2,54498143-54498163:54499049-54499069	chr12:54498163-54499392:+	95.4256	95.9773	93.5255	95.5238	95.3592	95.9843	99.3472	99.7194	99.0218	98.9958	98.6602	99.375	122	2545	78	1861	146	2109	94	2006	104	2137	41	980	22	3348	5	1777	13	1316	19	1873	25	1841	2	318
856	MSI2	Cassette	-0.20038	-0.242462	0.398053	0.299314	314.389	370.824	331.5	D1A3,52690694-52690714:52694510-52694530	D1A2,52690694-52690714:52692336-52692356	chr17:52690714-52694510:+	0	0	0	0	0.366748	1.26984	0.217155	0	0	0	0.0909091	0	830	0	582	0	801	0	665	0	815	3	311	4	919	2	467	0	260	0	1050	0	1099	1	147	0
857	STAG3L1	Cassette	-2.98945	4.4965	0.146713	0.185274	57.5	49.5882	55.125	D1A3,74832828-74832848:74833528-74833548	D1A2,74832828-74832848:74833156-74833176	chr7:74832848-74833528:+	85.9504	87.3684	84.4037	92.5532	88.2812	83.3333	83.871	81.9672	86.1386	91.6667	87.3134	95.4545	17	104	12	83	17	92	7	87	15	113	8	40	35	182	22	100	14	87	11	121	17	117	1	21
859	C1orf83	Cassette	1.65146	-0.424515	0.35305	0.71896	189.056	183.706	180	D1A3,54292765-54292785:54326857-54326877	D1A2,54292765-54292785:54307016-54307036	chr1:54292785-54326857:+	93.1034	94.429	89.6373	94.9198	93.8517	90.7692	93.1857	93.0796	97.0443	92.0273	93.75	91.3043	36	486	20	339	40	346	19	355	34	519	12	118	40	547	20	269	6	197	35	404	27	405	4	42
860	DKFZp434I0612	Cassette	-14.0172	-10.6097	1.59151e-05	6.7251e-05	979	978.647	1003.29	D1A3,20986274-20986294:20978971-20978991	D1A2,20986274-20986294:20979600-20979620	chr1:20978991-20986274:-	21.1964	23.7397	25.3731	23.4888	20.3091	27.6102	9.24035	10.423	9.14381	13.7978	12.0158	13.2159	1818	489	1301	405	1150	391	1329	408	1805	460	624	238	3644	371	1779	207	1093	110	2549	408	2680	366	394	60
862	TANC2	Cassette	-0.539551	1.81297	0.285861	0.00860598	702.833	615.588	640.75	D1A3,58843203-58843223:58844635-58844655	D1A2,58843203-58843223:58843772-58843792	chr17:58843223-58844635:+	4.91228	4.63415	6.40854	6.58307	5.52597	5.09091	4.60758	4.7283	5.62293	7.25678	7.9414	6.81818	1626	84	1173	57	1402	96	1192	84	1419	83	522	28	2443	118	1350	67	856	51	1163	91	1194	103	164	12
863	BRWD3	Cassette	19.2716	-1.22237	0.0451753	0.921149	13.1667	9.23529	12.0417	D1A3,79875610-79875630:79872155-79872175	D1A2,79875610-79875630:79873346-79873366	chrX:79872175-79875610:-	23.8095	41.1765	18.1818	4.54545	33.3333	0	31.1688	40.7407	46.4286	30.7692	26.087	0	16	5	10	7	18	4	21	1	14	7	2	0	53	24	16	11	15	13	18	8	17	6	3	0
864	DIAPH2	Cassette	-4.47903	-0.152006	0.00228111	0.938626	135.278	145.118	132.667	D1A3,95826825-95826845:95880240-95880260	D1A2,95826825-95826845:95877412-95877432	chrX:95826845-95880240:+	98.8658	99.1379	99.1803	98.2759	97.7654	93.75	93.8619	93.5961	92.5926	99.2188	99.3684	94.4444	6	523	3	345	3	363	2	114	8	350	1	15	24	367	13	190	8	100	2	254	3	472	1	17
868	ZFYVE16	Cassette	-2.61054	0.372181	0.292028	0.946387	21.7778	25.2353	22.5833	D1A3,79739708-79739728:79765683-79765703	D1A2,79739708-79739728:79743220-79743240	chr5:79739728-79765683:+	10.2273	2.7027	2.38095	13.3333	9.45946	0	3.33333	3.125	4.7619	15.5172	4.65116	0	79	9	36	1	41	1	26	4	67	7	8	0	58	2	31	1	20	1	49	9	82	4	6	0
871	NPNT	Cassette	0.500842	3.80051	0.695165	0.531522	14.8889	11.5882	14.2083	D1A3,107038587-107038607:107067941-107067961	D1A2,107038587-107038607:107052793-107052813	chr4:107038607-107067941:+	0	4.16667	0	3.33333	0	0	2.22222	3.0303	0	15.1515	0	0	27	0	23	1	14	0	29	1	28	0	1	0	88	2	32	1	21	0	28	5	35	0	5	0
873	SLC3A2	Cassette	-1.21585	-5.09397	0.688746	0.322635	158.778	147.706	137.708	D1A3,62380409-62380429:62395624-62395644	D1A2,62380409-62380429:62394792-62394812	chr11:62380429-62395624:+	43.8865	47.7193	48.8273	52.957	53.8058	52.4038	52.4064	49.375	44.3709	47.3451	37.1728	50	257	201	149	136	240	229	175	197	176	205	99	109	178	196	81	79	84	67	119	107	120	71	15	15
874	VHL	Cassette	0.790592	2.54777	0.756961	0.0183251	158.556	169.588	160.292	D1A3,10158851-10158871:10166470-10166490	D1A2,10158851-10158871:10163197-10163217	chr3:10158871-10166470:+	91.7749	91.4089	90	89.3688	90.2564	86.6667	91.6877	93.8628	86.5591	92.5532	91.8455	92.9825	38	424	25	266	43	387	32	269	38	352	16	104	33	364	17	260	25	161	35	435	38	428	4	53
875	CAD	Cassette	0.330922	0.237026	0.0317185	0.152268	378	358.529	375.125	D1A3,27302278-27302298:27302896-27302916	D1A2,27302278-27302298:27302502-27302522	chr2:27302298-27302896:+	99.8907	99.8366	99.1588	99.8516	99.5962	99.6805	100	100	100	99.7183	100	100	1	914	1	611	8	943	1	673	3	740	1	312	0	1218	0	783	0	595	3	1062	0	1015	0	119
876	EIF4H	Cassette	5.84938	-0.820023	0.0693682	0.707226	6164.94	5507.18	5495.71	D1A3,73242164-73242184:73247006-73247026	D1A2,73242164-73242184:73242512-73242532	chr7:73242184-73247006:+	38.3109	37.8943	37.0313	32.4299	35.2309	25.2896	43.2406	40.2668	37.1342	34.0668	32.5825	33.9841	9985	6201	6931	4229	8480	4987	8676	4164	9409	5118	4514	1528	10530	8022	6358	4286	4747	2804	6652	3437	6375	3081	913	470
877	C9orf5	Cassette	0	0	#DIV/0!	#DIV/0!	325.167	368.471	363.708	D1A3,110889273-110889293:110883024-110883044	D1A2,110889273-110889293:110888101-110888121	chr9:110883044-110889273:-	0	0	0	0	0	0	0	0	0	0	0	0	738	0	390	0	561	0	606	0	812	0	281	0	1259	0	661	0	545	0	1474	0	1270	0	132	0
879	PTPN13	MulSkip	6.36142	0.9034	0.00055721	0.780462	54.6667	65	60.625	D1A3,87885285-87885305:87898436-87898456	D1A2,87885285-87885305:87890646-87890666	chr4:87885305-87898436:+	94.0397	93.2584	91.9355	91.8033	89.3617	89.0625	96.6887	98.7654	98.3607	95.7198	94.7644	86.9565	9	142	6	83	10	114	10	112	15	126	7	57	5	146	1	80	1	60	11	246	10	181	3	20
881	CD40	Cassette	-53.863	-2.87163	2.10789e-06	0.549521	57.2222	35.7059	53	D1A3,44185245-44185265:44190183-44190203	D1A2,44185245-44185265:44188685-44188705	chr20:44185265-44190183:+	72	76.4045	81.25	87.0968	82.1918	92.8571	30.303	27.6923	26.3158	84.8214	79.1304	73.3333	21	54	21	68	12	52	8	54	13	60	2	26	230	100	141	54	84	30	17	95	24	91	4	11
882	RAD51L3	TwoMulx	-8.22945	-1.3488	0.148029	0.88802	68.7222	76.7647	63.5833	D1A2,30470242-30470262:30469731-30469751	D1A3,30470242-30470262:30468149-30468169	chr17:30458579-30470242:-	21.8182	23.5294	21.9626	28.4916	20	25.2874	21.4953	15.7895	8.57143	12.1622	15.4472	38.8889	172	48	117	36	167	47	128	51	148	37	65	22	84	23	48	9	32	3	130	18	104	19	11	7
883	ZNF76	Cassette	53.1648	12.8631	0.0270073	0.26135	21.3333	21.5882	19.25	D1A3,35368779-35368799:35370210-35370230	D1A2,35368779-35368799:35369505-35369525	chr6:35368799-35370210:+	21.519	13.7255	15.3846	18.75	19.6078	20	56.5217	69.2308	88.2353	25.7143	47.3684	20	62	17	44	7	44	8	26	6	41	10	24	6	20	26	8	18	2	15	26	9	20	18	4	1
886	C2orf4	Cassette	-1.40517	0.996094	0.1556	0.196127	374.5	419.353	375.417	D1A3,31970564-31970584:31948505-31948525	D1A2,31970564-31970584:31962015-31962035	chr2:31948525-31970564:-	95.0121	93.5338	96.0199	95.7993	95.8372	97.1519	93.8158	93.228	95.4178	95.9108	96.2756	97.479	62	1181	43	622	40	965	36	821	45	1036	9	307	47	713	30	413	17	354	44	1032	40	1034	3	116
888	STK39	Cassette	1.97907	0.977807	0.00706093	0.248973	447.778	489.235	482.917	D1A3,168639737-168639757:168628306-168628326	D1A2,168639737-168639757:168630117-168630137	chr2:168628326-168639737:-	97.5361	96.5412	96.9458	96.563	95.3954	98.8235	98.9055	98.6889	99.2453	97.3446	97.3923	99.0991	29	1148	34	949	31	984	21	590	46	953	2	168	19	1717	11	828	4	526	41	1503	46	1718	2	220
889	LGTN	Cassette	-0.0630905	0.0483561	0.475693	0.604177	277.778	228.059	261.042	D1A3,204851159-204851179:204848282-204848302	D1A2,204851159-204851179:204849415-204849435	chr1:204848302-204851159:-	100	99.7763	100	99.6008	100	100	99.913	99.835	99.7512	100	99.8336	100	0	626	1	446	0	532	2	499	0	506	0	230	1	1149	1	605	1	401	0	601	1	600	0	63
893	DIABLO	Cassette	0.209038	2.85551	0.877716	0.095712	274.778	342.235	289.208	D1A3,121275011-121275031:121267349-121267369	D1A2,121275011-121275031:121268877-121268897	chr12:121267369-121275011:-	93.8883	95.5298	94.6615	94.4293	95.1058	96.9325	94.1489	94.1441	97.6077	96.5373	97.3029	100	58	891	27	577	41	727	41	695	37	719	10	316	22	354	13	209	5	204	33	920	26	938	0	78
894	HSF1	Cassette	-0.00879451	-0.131712	0.92164	0.302025	152.167	136.529	145.708	D1A3,145508090-145508110:145508455-145508475	D1A2,145508090-145508110:145508316-145508336	chr8:145508110-145508455:+	100	99.6667	100	100	100	100	99.8069	100	100	99.7199	99.7183	100	0	387	1	299	0	418	0	223	0	235	0	120	1	517	0	300	0	238	1	356	1	354	0	46
896	S100PBP	Cassette	-0.359731	3.92699	0.656609	0.00134779	1003.33	938.588	916.583	D1A3,33068235-33068255:33091266-33091286	D1A2,33068235-33068255:33072221-33072241	chr1:33068255-33091266:+	7.91667	7.55668	9.61357	8.96345	9.48025	11.8661	8.48145	9.78193	8.3558	14.0241	12.8009	12.6543	2431	209	1835	150	1918	204	1818	179	2177	228	869	117	2935	272	1448	157	1020	93	1643	268	1485	218	283	41
900	NRG1	Cassette	-5.87077	7.55108	0.0089067	0.0350377	133.722	118.353	123.875	D1A3,32719773-32719793:32731431-32731451	D1A2,32719773-32719793:32726620-32726640	chr8:32719793-32731431:+	5.12821	10.9375	8.9701	8.39695	10.0346	5.26316	0.867679	4.36242	1.52284	17.551	17.5627	11.9048	296	16	171	21	274	27	240	22	260	29	90	5	457	4	285	13	194	3	202	43	230	49	37	5
901	SMARCA4	Cassette	-2.9659	-2.87993	0.0846915	0.0917766	113.278	104.529	104.917	D1A3,11006788-11006808:11012982-11013002	D1A2,11006788-11006808:11011133-11011153	chr19:11006808-11012982:+	9.70149	6.28019	6.17284	4.9505	2.35294	0	2.06718	2.31481	1.44928	1.97628	1.6129	2.5	242	26	194	13	228	15	192	10	249	6	123	0	379	8	211	5	136	2	248	5	183	3	39	1
902	PTS	Cassette	-2.06854	1.94477	0.00730128	0.00217569	467.167	620.941	531.208	D1A3,111604586-111604606:111606558-111606578	D1A2,111604586-111604606:111606140-111606160	chr11:111604606-111606558:+	95.6944	94.9692	94.3975	94.0104	93.3638	93.5252	92.0044	92.967	91.8033	96.4896	96.3251	96	62	1378	49	925	73	1230	69	1083	87	1224	36	520	73	840	32	423	25	280	74	2034	71	1861	12	288
903	ANO6	Cassette	-0.470782	-0.624722	0.737234	0.448115	352.667	335.529	325.25	D1A3,43896421-43896441:43982063-43982083	D1A2,43896421-43896441:43950511-43950531	chr12:43896441-43982063:+	3.34686	4.20561	3.7831	2.82258	4.49704	6.34921	3.09623	2.04461	5.94901	4.65465	3.22108	2.75229	953	33	615	27	763	30	723	21	807	38	236	16	1158	37	527	11	332	21	635	31	661	22	106	3
904	CREB1	Cassette	-3.27855	-3.02034	0.152316	0.123986	74.3333	63.2941	68.0417	D1A3,208103083-208103103:208133194-208133214	D1A2,208103083-208103103:208128596-208128616	chr2:208103103-208133194:+	100	100	99.3976	99.1071	100	100	97.5779	98.2609	93.578	98.4496	97.2973	94.4444	0	207	0	134	1	165	1	111	0	162	0	44	7	282	2	113	7	102	2	127	4	144	1	17
905	TLK2	Cassette	0.30458	0.171709	0.0194845	0.083982	976.556	1074.18	1022.17	D1A3,58004440-58004460:58007801-58007821	D1A2,58004440-58004460:58005437-58005457	chr17:58004460-58007801:+	0.627697	0.535619	0.679282	0.439319	0.824653	0.282885	0.771742	0.984936	0.851789	0.677966	0.788395	0.743494	2533	16	1857	10	2047	14	1813	8	2285	19	705	2	3343	26	1709	17	1164	10	3223	22	3146	25	534	4
906	RAC1	Cassette	-0.0470524	-0.148857	0.502016	0.0452301	4679.89	4075.94	4277.54	D1A3,6398177-6398197:6406281-6406301	D1A2,6398177-6398197:6404817-6404837	chr7:6398197-6406281:+	0.304933	0.238065	0.488217	0.300811	0.283002	0.200723	0.196782	0.214064	0.355872	0.22314	0.158421	0.0797448	11116	34	7962	19	10599	52	7623	23	10923	31	2486	5	17244	34	9323	20	6720	24	8943	20	8193	13	1253	1
907	HNRNPH3	Cassette	-20.6588	-1.61178	1.62928e-06	0.24357	420.722	450.647	407.417	D1A3,69767076-69767096:69768265-69768285	D1A2,69767076-69767096:69767620-69767640	chr10:69767096-69768265:+	83.7209	84.5966	85.8515	86.0286	84.2189	91.5816	64.2857	66.0532	65.6836	83.7631	84.2154	85.1852	210	1080	126	692	162	983	127	782	199	1062	33	359	320	576	166	323	128	245	170	877	170	907	12	69
908	LRP8	Cassette	1.65216	-0.769746	0.356264	0.408209	66.0556	99.6471	76.9583	D1A3,53513890-53513910:53509586-53509606	D1A2,53513890-53513910:53510882-53510902	chr1:53509606-53513890:-	2.81124	6.62252	3.31126	2.76243	3.58974	1.8018	2.77778	7.5	5.12821	3.71622	2.60586	1.81818	242	7	141	10	146	5	176	5	188	7	109	2	70	2	37	3	37	2	285	11	299	8	54	1
909	TANC2	Cassette	-5.20215	-0.281846	3.74504e-05	0.464272	2826.11	2471.41	2632.25	D1A3,58846747-58846767:58851091-58851111	D1A2,58846747-58846767:58849399-58849419	chr17:58846767-58851091:+	94.4848	95.5722	95.8793	95.5697	95.4751	94.1964	89.5866	89.8085	90.5872	94.7028	94.6628	95.3777	364	6236	236	5094	228	5305	250	5393	290	6119	195	3165	990	8517	511	4503	327	3147	311	5560	296	5250	41	846
911	DKFZp434K245	Cassette	0.503133	1.42056	0.558448	0.222972	312.944	348.412	323.458	D1A3,129218547-129218567:129231605-129231625	D1A2,129218547-129218567:129222769-129222789	chr4:129218567-129231605:+	96.9866	96.2908	96.3889	98.5337	94.9693	96.5116	96.4773	96.4803	98.3923	96.5874	98.0612	99.4536	27	869	25	649	26	694	10	672	41	774	6	166	31	849	17	466	5	306	33	934	19	961	1	182
912	RBM5	Cassette	0.614261	1.28187	0.560545	0.186415	56.2222	64.1765	60.25	D1A3,50122105-50122125:50123115-50123135	D1A2,50122105-50122125:50122815-50122835	chr3:50122125-50123115:+	97.8571	100	94.8276	98.5714	100	100	99.3939	100	98.0769	100	99.4737	100	3	137	0	102	6	110	2	138	0	159	0	59	1	164	0	79	1	51	0	221	1	189	0	23
915	CSNK1D	Cassette	6.96488	0.277512	0.00189228	0.874813	547.722	497.294	524.583	D1A3,77800039-77800059:77795976-77795996	D1A2,77800039-77800059:77797184-77797204	chr17:77795996-77800039:-	84.5622	84.9057	86.5633	85.9803	86.8358	81.1905	90.5313	93.6283	91.7539	87.408	85.8118	82.6316	201	1101	152	855	156	1005	128	785	166	1095	79	341	180	1721	72	1058	63	701	154	1069	187	1131	33	157
916	CCDC136	Cassette	0	0	#DIV/0!	#DIV/0!	36	52.8824	42.4583	D1A3,128243201-128243221:128249088-128249108	D1A2,128243201-128243221:128245047-128245067	chr7:128243221-128249088:+	0	0	0	0	0	0	0	0	0	0	0	0	106	0	71	0	92	0	102	0	116	0	41	0	65	0	36	0	19	0	183	0	162	0	26	0
917	ZNF302	Cassette	-0.709388	-0.448794	0.0953417	0.40575	185.556	176.706	179.042	D1A3,39861538-39861558:39865521-39865541	D1A2,39861538-39861558:39862572-39862592	chr19:39861558-39865521:+	0.485437	2.0979	0.539084	1.85185	0.75188	0.49505	0	0.260417	0.722022	0.44843	1.31579	0	410	2	280	6	369	2	371	7	396	3	201	1	631	0	383	1	275	2	444	2	450	6	55	0
918	NEDD4	AltStart	4.60274	3.76017	0.0837488	0.179045	66.2778	63.2353	60.8333	D1A3,53949068-53949088:53942549-53942569	D2A3,53994773-53994793:53942549-53942569	chr15:53942569-54073127:-	0	0	0	0	0.588235	3.1746	3.04569	4.42478	8.21918	0.675676	6.93069	5.55556	154	0	116	0	143	0	164	0	169	1	61	2	191	6	108	5	67	6	147	1	94	7	17	1
920	REEP4	Cassette	5.92002	5.91544	0.0105624	0.022273	105.611	108.118	103.958	D1A3,22052873-22052893:22052231-22052251	D1A2,22052873-22052893:22052499-22052519	chr8:22052251-22052873:-	91.3043	90.2326	91.2214	88.4758	93.9914	90.8397	98.893	95.2055	96.6942	94.5455	98.9362	97.2973	22	231	21	194	23	239	31	238	14	219	12	119	3	268	7	139	4	117	15	260	3	279	1	36
921	RBBP6	Cassette	-8.49081	1.95453	0.0754114	0.66876	1013.33	1034.53	971.167	D1A3,24486307-24486327:24487566-24487586	D1A2,24486307-24486327:24486613-24486633	chr16:24486327-24487566:+	66.005	70.603	71.0237	56.2763	64.9926	48.4979	57.4917	54.5925	51.1425	65.5447	68.7575	60.2606	1079	2095	702	1686	685	1679	728	937	941	1747	240	226	1288	1742	702	844	449	470	778	1480	782	1721	122	185
922	TRAF3	Cassette	6.90152	5.25095	0.022476	0.0586746	21.7778	20.4706	19.875	D1A3,102422339-102422359:102427414-102427434	D1A2,102422339-102422359:102425649-102425669	chr14:102422359-102427414:+	91.5254	94	84.375	92.8571	95.8333	100	100	100	100	97.2222	97.8261	100	5	54	3	47	10	54	3	39	2	46	0	11	0	50	0	46	0	22	1	35	1	45	0	3
923	PXDN	Cassette	-16.2968	-13.8793	0.0431325	0.445835	27.8889	18.1765	25.1667	D1A3,1674706-1674726:1666910-1666930	D1A2,1674706-1674726:1670462-1670482	chr2:1666930-1674706:-	34.8837	31.1111	45.6522	26.6667	50.8772	66.6667	24.8408	27.3684	26.8293	41.4634	44.8276	0	28	15	31	14	25	21	11	4	28	29	1	2	118	39	69	26	30	11	24	17	32	26	3	0
925	KIAA1841	Cassette	-13.6138	1.44503	0.0249978	0.399004	79.7778	82.4706	81.9583	D1A3,61152411-61152431:61157558-61157578	D1A2,61152411-61152431:61154096-61154116	chr2:61152431-61157558:+	91.9786	84.7619	87.9397	91.1243	83.1633	83.6957	77.2727	75.625	67.5926	88.7218	88.7097	88.2353	15	172	16	89	24	175	15	154	33	163	15	77	50	170	39	121	35	73	30	236	28	220	2	15
927	PON3	Cassette	-2.78055	4.2421	0.00820522	0.0456039	88.3889	79.5294	81.1667	D1A3,94861891-94861911:94839566-94839586	D1A2,94861891-94861911:94857437-94857457	chr7:94839586-94861891:-	87.7193	88.172	87.7907	91.9075	87.4459	88.6364	85.8859	85.4015	86.2069	94.086	94	90.4762	28	200	22	164	21	151	14	159	29	202	5	39	47	286	20	117	12	75	11	175	9	141	2	19
928	EYA2	Cassette	-2.21344	1.83954	0.0680222	0.0727636	151.667	114.412	137.875	D1A3,45159194-45159214:45231193-45231213	D1A2,45159194-45159214:45205104-45205124	chr20:45159214-45231193:+	94.8718	98.1982	96.3455	96.6527	97.9452	100	94.6037	96.477	94.2857	98.3221	99.2032	100	16	296	4	218	11	290	8	231	6	286	0	157	32	561	13	356	14	231	5	293	2	249	0	30
929	NDEL1	Cassette	-33.5179	-13.3334	0.00950545	0.252352	58.5	69.4118	61.3333	D1A3,8304183-8304203:8310972-8310992	D1A2,8304183-8304203:8307362-8307382	chr17:8304203-8310972:+	57.513	71.6418	67.4699	33.6842	59.8639	18.75	21.6	20.8791	11.4286	36.6834	50	27.7778	82	111	38	96	54	112	63	32	59	88	26	6	98	27	72	19	62	8	126	73	101	101	13	5
930	STK16	Cassette	0.282486	0.282486	0.363217	0.363217	22.5	21.1765	20.375	D1A3,219820481-219820501:219821158-219821178	D1A2,219820481-219820501:219820627-219820647	chr2:219820501-219821158:+	98.3051	100	100	100	100	100	100	100	100	100	100	100	1	58	0	39	0	54	0	78	0	46	0	23	0	56	0	23	0	27	0	47	0	30	0	7
932	MET	Alt3Prime	0.138477	0.051564	0.226981	0.834887	769.944	614	685.417	D1A3,116185890-116185910:116186680-116186700	D1A2,116185890-116185910:116186626-116186646	chr7:116185910-116186780:+	0.174014	0.326531	0.204918	0.175285	0.0511771	0.294118	0.258481	0.507042	0.262927	0	0.0827815	0.684932	1721	3	1221	4	1461	3	1139	2	1953	1	339	1	3087	8	1766	9	1138	3	1237	0	1207	1	145	1
933	IQSEC1	Cassette	-4.29655	6.58132	0.0323298	0.371982	65.2778	58.7059	58.0417	D1A3,12924848-12924868:12918002-12918022	D1A2,12924848-12924868:12919302-12919322	chr3:12918022-12924848:-	6.93642	11.9266	10.1449	12.0567	10.6509	3.84615	5.20833	6.42202	3.26087	11.4286	8.82353	27.2727	161	12	96	13	124	14	124	17	151	18	50	2	182	10	102	7	89	3	93	12	93	9	8	3
936	SMARCC2	Alt5Prime	-16.5632	-24.9891	0.00426051	0.00150485	17.5	18.1765	16.2083	D1A3,54844698-54844718:54843796-54843816	D2A3,54844353-54844373:54843796-54843816	chr12:54843816-54844782:-	60	50	63.8298	65.3061	70.2703	75	50	45.4545	47.0588	40	43.9024	33.3333	18	27	27	27	17	30	17	32	11	26	3	9	16	16	12	10	9	8	18	12	23	18	2	1
937	CD46	Cassette	0.24853	0.420025	0.432973	0.258396	342.167	332.765	381.5	D1A3,206007143-206007163:206023259-206023279	D1A2,206007143-206007163:206007746-206007766	chr1:206007163-206023259:+	99.3056	98	99.633	99.8162	99.3789	99.7214	99.5119	99.7763	99.385	99.3324	99.8552	100	4	572	7	343	2	543	1	543	4	640	1	358	7	1427	2	892	5	808	10	1488	2	1379	0	118
938	ORC6L	Cassette	0.490196	0.490196	0.363217	0.363217	23.6111	24.2353	22.9167	D1A3,45284575-45284595:45287429-45287449	D1A2,45284575-45284595:45286974-45286994	chr16:45284595-45287429:+	100	97.0588	100	100	100	100	100	100	100	100	100	100	0	78	1	33	0	64	0	54	0	57	0	33	0	38	0	33	0	34	0	68	0	50	0	7
941	CDKN1A	AltStart	0.0844247	4.36532e-05	0.137424	0.999223	3433.67	2818.88	3437.71	D1A3,36754533-36754553:36759851-36759871	D2A3,36754674-36754694:36759851-36759871	chr6:36754436-36759851:+	0.228683	0.189394	0.168951	0.168188	0.13624	0.058072	0.180123	0.237453	0.310463	0.110364	0.226123	0.138408	6108	14	4743	9	5318	9	4155	7	5131	7	1721	1	18842	34	9243	22	6422	20	9956	11	9266	21	1443	2
942	SND1	Cassette	0	0	#DIV/0!	#DIV/0!	281.667	291.176	279.5	D1A3,127332088-127332108:127356476-127356496	D1A2,127332088-127332108:127355348-127355368	chr7:127332108-127356476:+	0	0	0	0	0	0	0	0	0	0	0	0	856	0	564	0	561	0	478	0	740	0	113	0	873	0	522	0	363	0	773	0	771	0	94	0
943	ATXN2	Cassette	-6.75877	12.4257	0.00738873	5.73078e-05	207.278	206.647	194.5	D1A3,110378215-110378235:110375007-110375027	D1A2,110378215-110378235:110376012-110376032	chr12:110375027-110378215:-	58.8525	53.9863	61.9835	59.0909	57.3737	55.4404	52.1212	52.2936	48.6726	71.236	68.5714	70.8333	251	359	202	237	184	300	189	273	211	284	86	107	237	258	156	171	116	110	128	317	132	288	21	51
947	TIAL1	Alt3Prime	2.90137	0.733495	0.00531829	0.40017	1094.44	1194.53	1041.88	D1A3,121337653-121337673:121332039-121332059	D1A2,121337653-121337673:121332090-121332110	chr10:121331960-121337653:-	17.6778	13.1461	17.0244	16.0651	15.6484	16.5835	19.4857	18.4231	18.8679	17.75	16.3862	16.1369	2836	609	2134	323	2242	460	2116	405	2706	502	669	133	2004	485	1045	236	645	150	1974	426	2087	409	343	66
948	C1QTNF1	Cassette	-15.4474	10.1141	0.0302615	0.0852963	14.1667	14.2941	14.4583	D1A3,74532151-74532171:74554231-74554251	D1A2,74532151-74532171:74551631-74551651	chr17:74532171-74554231:+	70	69.2308	72.7273	83.7838	64	94.4444	65	53.8462	61.9048	82.5	86.0465	88.8889	12	28	8	18	6	16	6	31	9	16	1	17	14	26	12	14	8	13	7	33	6	37	1	8
949	EXOC1	Cassette	1.584	0.376799	0.0468585	0.435126	74.5	80.4118	69.7917	D1A3,56444831-56444851:56451145-56451165	D1A2,56444831-56444851:56449810-56449830	chr4:56444851-56451145:+	0.452489	0.684932	0	0.526316	0	0	2.38095	1.07527	2.12766	1.33333	0.628931	0	220	1	145	1	190	0	189	1	211	0	75	0	164	4	92	1	46	1	148	2	158	1	25	0
950	SCMH1	Cassette	6.78649	4.30712	0.190043	0.466156	42.1111	33.3529	36.4167	D1A3,41275620-41275640:41266965-41266985	D1A2,41275620-41275640:41272287-41272307	chr1:41266985-41275620:-	84.0708	84.058	80.9524	64.6341	78.9474	58.3333	81.6327	82.5581	81.6667	77.4194	86	75	18	95	11	58	12	51	29	53	24	90	10	14	27	120	15	71	11	49	14	48	7	43	1	3
951	SFRS15	Cassette	-1.66481	1.02769	0.382229	0.560335	37.8889	37	38.7083	D1A3,32000457-32000477:31998090-31998110	D1A2,32000457-32000477:31999631-31999651	chr21:31998110-32000457:-	100	100	100	98.7179	99.2481	90.9091	96.0938	94.9367	98.4127	100	97.5207	100	0	69	0	27	0	72	1	77	1	132	3	30	5	123	4	75	1	62	0	121	3	118	0	5
952	MKNK1	Cassette	-0.129597	-0.154796	0.39655	0.266812	125.444	161.059	140.75	D1A3,46832371-46832391:46821568-46821588	D1A2,46832371-46832391:46824213-46824233	chr1:46821588-46832371:-	0	0.657895	0.311526	0	0.35461	0	0.273224	0	0	0	0.197628	0	402	0	302	2	320	1	250	0	281	1	59	0	365	1	168	0	106	0	550	0	505	1	64	0
954	RNF38	Cassette	9.63761	-4.92249	0.0507618	0.0887046	12.6111	12.9412	13.4583	D1A3,36390093-36390113:36366104-36366124	D1A2,36390093-36390113:36380593-36380613	chr9:36366124-36390093:-	0	6.66667	0	10	14.2857	7.69231	16.0714	11.1111	21.0526	2.17391	2.38095	0	30	0	14	1	16	0	27	3	18	3	12	1	47	9	24	3	15	4	45	1	41	1	8	0
956	FLNA	Cassette	-0.177974	0.546933	0.324689	0.0477748	6633.89	6140.12	6218.58	D1A3,153238995-153239015:153236614-153236634	D1A2,153238995-153239015:153238816-153238836	chrX:153236634-153238995:-	97.9601	98.12	97.7747	97.9224	98.7072	98.4602	98.1317	97.8431	97.9636	98.5228	98.574	99.0164	347	16664	214	11169	398	17487	301	14187	176	13438	165	10551	282	14812	226	10252	178	8563	210	14006	201	13894	15	1510
957	ABCC1	Cassette	1.92235	1.39303	3.22524e-05	0.000138936	6817.5	6705.88	6557.17	D1A3,16084880-16084900:16091762-16091782	D1A2,16084880-16084900:16088181-16088201	chr16:16084900-16091762:+	96.6573	96.4327	96.2669	97.332	96.6791	97.0077	98.6173	98.8745	98.463	97.9982	98.1792	98.1895	594	17176	432	11678	470	12120	468	17073	632	18399	301	9758	277	19756	95	8346	79	5061	312	15274	304	16392	43	2332
958	TACC1	Cassette	1.09242	-0.773117	0.143673	0.0229271	449.611	466.824	464.083	D1A3,38797290-38797310:38801982-38802002	D1A2,38797290-38797310:38800664-38800684	chr8:38797310-38801982:+	1.54905	1.16129	1.43713	0.591716	1.15718	0	1.11173	2.33593	2.77778	0.274725	0.354108	0	1144	18	766	9	823	12	840	5	1025	12	237	0	1779	20	878	21	490	14	1452	4	1407	5	177	0
959	C12orf30	Cassette	-1.04938	4.74208	0.846111	0.660813	518.611	455.706	482.667	D1A3,110975744-110975764:110970610-110970630	D1A2,110975744-110975764:110971778-110971798	chr12:110970630-110975744:-	44.4526	47.5636	45.5674	54.7718	41.2088	75.3138	49.6354	51.4395	50.2158	50.3899	45.3023	72.973	761	609	495	449	614	514	327	396	749	525	59	180	967	953	506	536	346	349	509	517	588	487	40	108
960	FAM113A	Cassette	3.14306	4.36379	0.187034	0.10419	154.944	138.765	150.542	D1A3,2767837-2767857:2767372-2767392	D1A2,2767837-2767857:2767708-2767728	chr20:2767392-2767837:-	84.131	86.1111	82.4903	78.9272	83.6257	78.5124	82.2951	86.533	87.5	83.2474	88.2812	88.4615	63	334	35	217	45	212	55	206	56	286	26	95	108	502	47	302	25	175	65	323	45	339	6	46
961	MAP3K3	Cassette	-2.80539	6.32876	0.670034	0.736461	34.7778	36.7647	33.1667	D1A3,59063874-59063894:59077125-59077145	D1A2,59063874-59063894:59065800-59065820	chr17:59063894-59077125:+	53.75	70.2703	58.3333	63.8554	71.2644	57.6923	68.0556	50	61.1111	61.3636	45.2055	100	37	43	22	52	50	70	30	53	25	62	11	15	23	49	24	24	14	22	34	54	40	33	0	9
962	C20orf26	Cassette	-6.76921	-1.0769	0.065317	0.55594	14.6667	20.8235	18.5833	D1A3,19981215-19981235:19999497-19999517	D1A2,19981215-19981235:19985289-19985309	chr20:19981235-19999497:+	100	95.4545	100	100	96.875	100	92.8571	88	95	97.8723	95.0617	100	0	49	1	21	0	42	0	27	1	31	0	5	3	39	3	22	1	19	2	92	4	77	0	7
965	C20orf12	Cassette	1.37239	-2.08773	0.182512	0.0360235	112.833	128.118	120.375	D1A3,18325115-18325135:18322974-18322994	D1A2,18325115-18325135:18323482-18323502	chr20:18322994-18325115:-	5.17799	4.78469	8.18966	3.77358	7.75194	4.7619	7.14286	8.07175	6.12245	4.13625	3.64583	3.1746	293	16	199	10	213	19	204	8	238	20	100	5	312	24	205	18	138	9	394	17	370	14	61	2
966	ZDHHC9	Cassette	20.818	24.4921	0.0295432	0.0245069	34.0556	37.1765	34.25	D1A3,128805352-128805372:128803717-128803737	D1A2,128805352-128805372:128804963-128804983	chrX:128803737-128805352:-	50	58.4615	45.7143	48.2759	42.3729	56.6667	62.6866	70.9677	79.5455	77.2152	82.3009	64.7059	47	47	27	38	57	48	45	42	34	25	13	17	25	42	18	44	9	35	18	61	20	93	6	11
968	RABEP1	Cassette	-13.7512	-7.79574	0.00324793	0.39395	73.9444	68.1176	68.8333	D1A3,5222231-5222251:5225407-5225427	D1A2,5222231-5222251:5224382-5224402	chr17:5222251-5225407:+	66.5138	71.1409	65.5844	54.6154	70.5202	58.0645	49.4253	50.4132	52.1277	63.2911	64.2336	42.3077	73	145	43	106	53	101	59	71	51	122	13	18	132	129	60	61	45	49	58	100	49	88	15	11
969	AGFG2	Cassette	0.160514	19.6746	0.979605	0.417813	13.6111	11.0588	11.875	D1A3,99991274-99991294:99997817-99997837	D1A2,99991274-99991294:99992152-99992172	chr7:99991294-99997817:+	20.6897	0	13.7931	5.71429	3.7037	7.14286	17.3077	8.69565	0	13.3333	4.54545	66.6667	23	6	15	0	25	4	33	2	26	1	13	1	43	9	21	2	21	0	13	2	21	1	1	2
971	VIM	Cassette	0	0	#DIV/0!	#DIV/0!	3870.72	3078.88	3375.54	D1A3,17311970-17311990:17315591-17315611	D1A2,17311970-17311990:17312654-17312674	chr10:17311990-17315591:+	100	100	100	100	100	100	100	100	100	100	100	100	0	9768	0	6479	0	9481	0	7372	0	7901	0	4221	0	11429	0	7271	0	5751	0	5517	0	5283	0	540
972	WBP1	Cassette	3.67549	0.0727306	0.649478	0.992403	28.0556	24	27.25	D1A3,74539286-74539306:74540072-74540092	D1A2,74539286-74539306:74539466-74539486	chr2:74539306-74540072:+	51.7857	59.4595	57.4074	64.2857	62.9032	55.5556	74.8031	51.3158	60.6061	64.2857	66.1765	45.4545	27	29	15	22	23	31	15	27	23	39	8	10	32	95	37	39	13	20	25	45	23	45	6	5
973	SEC11A	Cassette	-2.15772	-1.13594	4.89101e-05	0.00182023	1419.5	1298.06	1354.67	D1A3,83060259-83060279:83035859-83035879	D1A2,83060259-83060279:83059081-83059101	chr15:83035879-83060259:-	2.95393	2.27808	3.27298	2.55507	2.68902	1.90311	0.576923	0.355642	0.420364	1.48057	1.55204	1.38568	3581	109	2488	58	2778	94	2212	58	3076	85	567	11	5170	30	3082	11	2132	9	3194	48	3235	51	427	6
974	PIGC	Cassette	8.35876	6.11732	0.0568918	0.0746055	30.8333	29.9412	33.0417	D1A3,170635581-170635601:170630153-170630173	D1A2,170635581-170635601:170633015-170633035	chr1:170630173-170635581:-	15.7895	11.4286	8	13.9535	22.7273	4.7619	24.0506	16.2791	23.0769	16.3636	19.2661	21.0526	48	9	31	4	46	4	37	6	51	15	20	1	120	38	72	14	30	9	92	18	88	21	15	4
975	BCLAF1	Alt3Prime	-3.96125	-9.1605	0.0865388	0.00498944	647.556	746.706	708.292	D1A3,136640695-136640715:136638800-136638820	D1A2,136640695-136640715:136639319-136639339	chr6:136638673-136640695:-	85.7222	85.2535	86.0058	87.9489	86.3995	86.8421	83.2601	79.7863	84.1558	79.1383	76.4307	76.0355	259	1555	160	925	192	1180	151	1102	241	1531	55	363	343	1706	227	896	122	648	552	2094	556	1803	81	257
976	SLC38A6	Cassette	-0.879794	-0.529652	0.00232403	0.35896	841.167	794.118	819.125	D1A3,60521254-60521274:60552374-60552394	D1A2,60521254-60521274:60523522-60523542	chr14:60521274-60552374:+	2.01123	1.0661	1.99715	1.43035	1.24502	1.64319	0.833581	0.732394	0.491159	1.84263	0.96463	0.3003	2095	43	1392	15	1374	28	1585	23	1983	25	419	7	3331	28	1762	13	1013	5	1971	37	2156	21	332	1
978	MICB	Alt3Prime	0.122549	-0.240913	0.363217	0.422105	67.6667	80	76.6667	D1A3,31581607-31581627:31582027-31582047	D1A2,31581607-31581627:31581898-31581918	chr6:31581627-31582186:+	100	100	100	99.2647	100	100	100	100	100	99.7033	99.2063	100	0	189	0	106	0	158	1	135	0	149	0	126	0	161	0	113	0	80	1	336	2	250	0	33
979	KIAA0993	Cassette	1.98564	16.5269	0.858138	0.265061	16.7778	12.8824	14.2917	D1A3,85873558-85873578:85864751-85864771	D1A2,85873558-85873578:85867068-85867088	chr4:85864771-85873558:-	43.1818	55.5556	43.3333	60.7143	53.4884	50	41.3793	45.7143	72	65.2174	87.5	50	25	19	12	15	17	13	11	17	20	23	6	6	34	24	19	16	7	18	8	15	2	14	1	1
981	TRIM33	Cassette	-1.03179	1.57421	0.258437	0.159427	310.667	284.059	293.292	D1A3,114743601-114743621:114741985-114742005	D1A2,114743601-114743621:114742115-114742135	chr1:114742005-114743601:-	85.127	90.4444	87.7971	87.8049	87.0455	86.4865	86.631	87.0242	85.6021	88.0355	90.2899	88.75	123	704	43	407	77	554	70	504	114	766	20	128	150	972	75	503	55	327	81	596	67	623	9	71
982	ELP4	Cassette	1.69574	0.306848	0.502739	0.723092	22.2222	19.4118	20.9167	D1A3,31628325-31628345:31761516-31761536	D1A2,31628325-31628345:31741534-31741554	chr11:31628345-31761516:+	0	0	0	2.32558	0	0	0	6.25	0	2.08333	0	0	55	0	32	0	50	0	42	1	31	0	17	0	84	0	45	3	40	0	47	1	45	0	9	0
984	EYA3	Cassette	0	0	#DIV/0!	#DIV/0!	65.6111	62.6471	61.4167	D1A3,28257091-28257111:28241728-28241748	D1A2,28257091-28257111:28247504-28247524	chr1:28241748-28257091:-	100	100	100	100	100	100	100	100	100	100	100	100	0	197	0	142	0	168	0	104	0	161	0	19	0	180	0	133	0	77	0	127	0	152	0	14
986	PQLC1	Cassette	-7.85714	#DIV/0!	0.243079	#DIV/0!	10.4444	10.9412	10.5833	D1A3,75804316-75804336:75780368-75780388	D1A2,75804316-75804336:75794990-75795010	chr18:75780388-75804316:-	45.7143	40	38.0952	50	57.1429	20	33.3333	40	28.5714	43.75	35.2941	#DIV/0!	19	16	9	6	13	8	8	8	9	12	12	3	24	12	9	6	10	4	18	14	22	12	0	0
987	PHKA1	Cassette	49.7272	-9.09633	0.00477647	0.176679	13.8333	16.1765	13.375	D1A3,71759683-71759703:71755860-71755880	D1A2,71759683-71759703:71757456-71757476	chrX:71755880-71759683:-	27.027	40	56.6667	31.8182	39.5833	34.4828	76.4706	87.5	100	25	37.5	25	27	10	15	10	13	17	30	14	29	19	19	10	4	13	1	7	0	11	27	9	20	12	3	1
992	MTA1	Cassette	-1.24226	-3.95817	0.200518	4.82752e-05	130.056	127.706	126.625	D1A3,105003940-105003960:105006848-105006868	D1A2,105003940-105003960:105004088-105004108	chr14:105003960-105006848:+	98.4127	97.4729	98.0456	97.1731	99.3103	99.2188	97.319	98.0392	95.7317	93.883	94.7735	94.2857	5	310	7	270	6	301	8	275	2	288	1	127	10	363	4	200	7	157	23	353	15	272	2	33
993	ATM	Cassette	-10.3621	-9.90379	0.00771534	0.0685942	76.3333	78.5882	77.5833	D1A3,107599103-107599123:107603531-107603551	D1A2,107599103-107599123:107600720-107600740	chr11:107599123-107603531:+	22	18.4874	22.3776	21.25	16.4773	13.7931	7.16981	12.2699	6.66667	13.7441	10.6122	3.125	156	44	97	22	111	32	126	34	147	29	50	8	246	19	143	20	84	6	182	29	219	26	31	1
995	FOXJ3	Cassette	-7.99257	-1.17786	0.0152964	0.135507	652.833	620.294	593.458	D1A3,42466140-42466160:42437468-42437488	D1A2,42466140-42466160:42444101-42444121	chr1:42437488-42466140:-	83.977	85.5958	84.4927	86.0482	84.6806	87.8613	80.0239	76.8903	75.4358	85.0585	83.8468	83.8889	307	1609	191	1135	243	1324	197	1215	271	1498	63	456	334	1338	217	722	155	476	166	945	194	1007	29	151
996	SIN3A	AltStart	-0.510755	-0.45366	0.860358	0.88151	68.8333	70.6471	64.875	D1A3,73535028-73535048:73509782-73509802	D2A3,73530816-73530836:73509782-73509802	chr15:73509802-73535177:-	95.1923	96.9231	95.8974	98.3516	92.6829	94.8718	91.7431	93.6842	100	94.6309	90.9677	100	10	198	4	126	8	187	3	179	12	152	4	74	9	100	6	89	0	78	8	141	14	141	0	14
998	Nbla00307	Cassette	-0.227938	0.197183	0.679292	0.820598	30.1667	29.8824	31.375	D1A3,107807693-107807713:107820861-107820881	D1A2,107807693-107807713:107818923-107818943	chr8:107807713-107820861:+	2.8169	0	0	0	0	0	0.724638	0	0	2	0	0	69	2	56	0	46	0	45	0	68	0	12	0	137	1	75	0	32	0	98	2	101	0	9	0
999	AUP1	Cassette	0.0109407	0.0109407	0.194118	0.194118	1851.17	1779.29	1808.38	D1A3,74609996-74610016:74609550-74609570	D1A2,74609996-74610016:74609897-74609917	chr2:74609570-74609996:-	99.9582	100	99.9762	100	100	100	100	100	100	100	100	100	2	4782	0	3392	1	4194	0	3777	0	4020	0	2411	0	5358	0	3063	0	2321	0	4685	0	4759	0	636
1000	EYA3	Cassette	-1.34996	-2.91411	0.867323	0.7126	24.8889	26.1765	24.875	D1A3,28234641-28234661:28216317-28216337	D1A2,28234641-28234661:28227004-28227024	chr1:28216337-28234641:-	63.7931	54	68.1818	69.8113	53.9683	62.5	54.6667	53.125	74.2857	56.9767	48.9796	71.4286	21	37	23	27	21	45	16	37	29	34	6	10	34	41	15	17	9	26	37	49	25	24	4	10
1001	EP400	Cassette	10.5743	3.94782	0.00797393	0.327454	51.5	46.3529	48.0833	D1A3,131012432-131012452:131030194-131030214	D1A2,131012432-131012452:131014029-131014049	chr12:131012452-131030194:+	67.8832	77	74.4186	65.8824	77.551	62.5	79.558	82.5243	82.2581	79.646	74.2268	70.5882	44	93	23	77	33	96	29	56	22	76	12	20	37	144	18	85	11	51	23	90	25	72	5	12
1002	CPNE1	Cassette	-1.36504	-4.59505	0.21049	0.00269083	735.389	709.059	692.042	D1A3,33710265-33710285:33684239-33684259	D1A2,33710265-33710285:33706660-33706680	chr20:33684259-33710265:-	91.9227	92.3302	93.883	91.8464	92.1776	90	90.5109	89.4323	92.0415	86.911	88.665	86.7188	163	1855	105	1264	115	1765	121	1363	148	1744	39	351	208	1984	121	1024	69	798	200	1328	180	1408	34	222
1005	NEO1	Cassette	0.0360038	0.0360038	0.0898409	0.0898409	863.389	776.647	841.833	D1A3,71368612-71368632:71377741-71377761	D1A2,71368612-71368632:71372783-71372803	chr15:71368632-71377741:+	99.9016	100	99.9426	100	99.9398	100	100	100	100	100	100	100	2	2031	0	1535	1	1741	0	1570	1	1659	0	749	0	3282	0	1672	0	1298	0	2185	0	2018	0	460
1006	HNRNPU	Alt5Prime	0.148277	0.446754	0.24434	0.00414306	6155.5	5951.88	5656.21	D1A3,243093598-243093618:243092635-243092655	D2A3,243093541-243093561:243092635-243092655	chr1:243092655-243094450:-	0.868046	0.844119	0.534295	0.93242	1.08314	0.584795	1.03129	1.03495	0.801991	1.29288	1.33828	1.1325	17587	154	12334	105	14893	80	12431	117	13790	151	4590	27	16890	176	10136	106	7174	58	11452	150	11427	155	1746	20
1007	PWWP2A	Cassette	-2.60658	-8.79801	0.246383	0.0291303	151.889	128.882	134.042	D1A3,159452685-159452705:159437733-159437753	D1A2,159452685-159452705:159440335-159440355	chr5:159437753-159452685:-	83.3333	77.9661	79.822	78.6667	77.2595	82.2695	77.7778	79.7753	74.2857	69.2683	75.1073	68.8889	68	340	65	230	68	269	64	236	78	265	25	116	104	364	54	213	45	130	63	142	58	175	14	31
1008	DLG1	Cassette	10.0921	-2.67999	0.0208082	0.657987	27.9444	27	27.7083	D1A3,198405692-198405712:198361044-198361064	D1A2,198405692-198405712:198372986-198373006	chr3:198361064-198405692:-	75.3623	81.4815	71.9298	90.2439	74.3243	87.5	89.2157	88.8889	92.5926	71.4286	74.2857	86.6667	17	52	10	44	16	41	4	37	19	55	2	14	11	91	7	56	2	25	22	55	18	52	2	13
1009	RABEP1	Cassette	-3.7194	-9.15554	0.428507	0.667218	12.5	12.2941	11.9167	D1A3,5126519-5126539:5175967-5175987	D1A2,5126519-5126539:5152712-5152732	chr17:5126539-5175967:+	34.4828	37.5	48.8372	46.4286	48.2759	57.1429	46.6667	41.6667	36.8421	57.1429	51.7241	0	19	10	10	6	22	21	15	13	15	14	3	4	16	14	14	10	12	7	12	16	14	15	4	0
1010	SLMAP	Cassette	-3.31954	-2.41287	0.0181165	0.363899	110.889	97	106.083	D1A3,57825463-57825483:57850807-57850827	D1A2,57825463-57825483:57832402-57832422	chr3:57825483-57850807:+	7.14286	6.71642	6.91489	6.82927	6.91244	4.60526	4.48718	2.89256	2.22222	5.70175	6.62021	0	195	15	125	9	175	13	191	14	202	15	145	7	447	21	235	7	176	4	215	13	268	19	35	0
1011	GAPVD1	Cassette	2.05993	8.01317	0.555915	0.0471499	332.833	340.765	339.667	D1A3,127143344-127143364:127148918-127148938	D1A2,127143344-127143364:127144318-127144338	chr9:127143364-127148918:+	91.9355	91.68	91.2399	87.3874	93.5243	73.4694	91.8525	91.195	87.7506	95.1754	95.5656	97.9167	70	798	52	573	65	677	70	485	52	751	39	108	95	1071	56	580	55	394	44	868	49	1056	3	141
1012	TBX3	Cassette	11.4325	-0.328318	6.52149e-05	0.779796	113.444	118.882	118.375	D1A3,113603066-113603086:113601819-113601839	D1A2,113603066-113603086:113602140-113602160	chr12:113601839-113603066:-	21.5385	19.4805	23.0769	21.164	15.9574	22.4138	30.7692	31.8386	33.5052	19.7917	21.039	20	204	56	124	30	190	57	149	40	237	45	90	26	261	116	152	71	129	65	308	76	304	81	24	6
1013	SLC37A3	Cassette	-10.5986	-3.05228	0.00822869	0.210607	46.7778	56.4118	52.25	D1A3,139710676-139710696:139702013-139702033	D1A2,139710676-139710696:139705034-139705054	chr7:139702033-139710676:-	91.6667	96.2264	94.7368	96.8254	96.4286	95.6522	86.8217	85.4839	81.6667	94.7115	93.0108	88.8889	14	154	2	51	6	108	4	122	3	81	2	44	17	112	9	53	11	49	11	197	13	173	2	16
1014	LSM5	Alt5Prime	0.531454	-0.582214	0.18637	0.276336	431.389	381.765	394.875	D1A3,32501366-32501386:32495461-32495481	D2A3,32501127-32501147:32495461-32495481	chr7:32495481-32501395:-	2.25023	3.22581	3.56295	3.41997	2.97324	2.2082	3.23171	3.19803	3.98482	2.0214	3.12907	1.92308	1086	25	750	25	812	30	706	25	979	30	310	7	1587	53	787	26	506	21	824	17	743	24	102	2
1015	CASP3	Cassette	0.839046	-9.74363	0.881435	0.128925	229.056	254.235	243.875	D1A3,185807542-185807562:185796596-185796616	D1A2,185807542-185807562:185806759-185806779	chr4:185796616-185807542:-	25.5892	21.7391	30.8017	30.1282	20.8197	56.1798	32.4324	31.7136	31	22.1704	22.18	19.0476	442	152	288	80	328	146	327	141	483	127	78	100	500	240	267	124	207	93	667	190	614	175	68	16
1016	MYOCD	Cassette	0	0	#DIV/0!	#DIV/0!	67	43.3529	57.2083	D1A3,12597368-12597388:12602126-12602146	D1A2,12597368-12597388:12600455-12600475	chr17:12597388-12602126:+	100	100	100	100	100	100	100	100	100	100	100	100	0	136	0	93	0	94	0	113	0	134	0	94	0	234	0	180	0	128	0	68	0	81	0	18
1018	ARHGAP12	Cassette	-0.601344	-0.699205	0.514546	0.669328	698.611	635.353	666.833	D1A3,32190328-32190348:32181511-32181531	D1A2,32190328-32190348:32183120-32183140	chr10:32181531-32190328:-	4.98375	4.72136	4.76987	1.5088	4.35949	1.11421	2.43568	3.9632	2.52583	2.61609	5.26316	0.75188	1754	92	1231	61	1138	57	1175	18	1426	65	355	4	2844	71	1357	56	849	22	1489	40	1548	86	264	2
1020	TSR1	Cassette	0.282219	-0.374176	0.326063	0.38469	592.111	540.176	560.75	D1A3,2186374-2186394:2185754-2185774	D1A2,2186374-2186394:2186164-2186184	chr17:2185774-2186374:-	98.9577	98.0247	98.6667	98.8636	99.4828	98.9418	98.7976	99.4186	99.0991	98.8599	98.676	97.8102	18	1709	24	1191	21	1554	8	696	6	1154	2	187	24	1972	7	1197	8	880	14	1214	19	1416	3	134
1022	TPM1	Cassette	-7.15393	#DIV/0!	0.223587	#DIV/0!	15.8889	9.70588	12.2917	D1A3,61123063-61123083:61136236-61136256	D1A2,61123063-61123083:61123278-61123298	chr15:61123083-61136236:+	24.2424	31.5789	23.5294	15.3846	21.2121	15.3846	7.54717	21.9512	14.7059	50	60	#DIV/0!	25	8	13	6	26	8	22	4	26	7	11	2	49	4	32	9	29	5	2	2	2	3	0	0
1024	NELF	Cassette	-2.23337	-1.59902	0.226586	0.600086	31.1667	37.8235	34.0833	D1A3,139470683-139470703:139468696-139468716	D1A2,139470683-139470703:139469584-139469604	chr9:139468716-139470683:-	9.1954	9.25926	3.94737	2.85714	4.54545	8.33333	2.27273	6.25	3.84615	8.25688	6.01504	0	79	8	49	5	73	3	68	2	63	3	33	3	86	2	30	2	50	2	100	9	125	8	15	0
1025	SLC25A16	Cassette	0.0485371	0.305918	0.892113	0.210964	411.944	410	400.292	D1A3,69957008-69957028:69946586-69946606	D1A2,69957008-69957028:69946928-69946948	chr10:69946606-69957008:-	1.22526	1.5493	1.33482	0.45977	1.25786	0.350877	0.835655	0.782269	1.61663	1.23711	1.50376	1.26582	1048	13	699	11	887	12	866	4	942	12	284	1	1424	12	761	6	426	7	958	12	1048	16	156	2
1026	EML4	Cassette	-30.7648	-4.40391	0.00800236	0.818564	29.5556	27.5294	25.9167	D1A3,42345355-42345375:42361493-42361513	D1A2,42345355-42345375:42345562-42345582	chr2:42345375-42361493:+	38.1356	38.7097	37.931	54.3478	49.4382	68.75	17.3913	7.5	26.4706	36	19.4444	75	73	45	38	24	36	22	21	25	45	44	5	11	57	12	37	3	25	9	32	18	29	7	1	3
1027	FUBP3	Cassette	-2.09386	3.09654	0.19104	0.140274	32.7778	30.7059	28.625	D1A3,132444952-132444972:132475161-132475181	D1A2,132444952-132444972:132460690-132460710	chr9:132444972-132475161:+	95.0495	92.1875	94.2857	94.8276	96.9072	100	93.3333	95.122	91.8919	95.9184	100	100	5	96	5	59	6	99	3	55	3	94	0	12	5	70	2	39	3	34	2	47	0	40	0	8
1028	MALT1	Cassette	-3.54851	0.127517	1.74969e-07	0.62986	1162.17	1259.76	1240.92	D1A3,54528264-54528284:54532294-54532314	D1A2,54528264-54528284:54529132-54529152	chr18:54528284-54532294:+	99.0265	99.0553	98.681	99.3157	98.7571	99.6	95.3298	95.5903	95.6522	99.1298	98.8931	99.5775	32	3255	21	2202	27	2020	16	2322	33	2622	3	747	194	3960	96	2081	56	1232	34	3873	47	4199	3	707
1030	SGCE	Cassette	0.0492737	-0.35811	0.858395	0.0571726	124.5	131.765	119.208	D1A3,94055936-94055956:94052743-94052763	D1A2,94055936-94055956:94055040-94055060	chr7:94052763-94055936:-	0.25	0.77821	0	0	0.326797	0.793651	0.724638	0.497512	0	0	0	0	399	1	255	2	262	0	270	0	305	1	125	1	274	2	200	1	143	0	316	0	268	0	36	0
1031	PTPN13	Cassette	22.7305	13.925	9.51909e-06	0.145774	114.556	148.059	123.125	D1A3,87891281-87891301:87898436-87898456	D1A2,87891281-87891301:87893185-87893205	chr4:87891301-87898436:+	21.131	11.5556	16.443	20.7951	21.0366	14.7287	40.9302	41.0256	39.0805	24.6512	26.0664	43.9024	265	71	199	26	249	49	259	68	259	69	110	19	127	88	69	48	53	34	324	106	312	110	23	18
1032	CNBP	Alt5Prime	0.480457	0.250816	0.607603	0.864473	2420.33	2433.88	2313.08	D1A3,130373187-130373207:130373051-130373071	D2A3,130373166-130373186:130373051-130373071	chr3:130373071-130373304:-	6.97951	6.30445	9.08269	8.36013	7.9865	12	8.65777	8.5004	9.63983	10.1628	9.43672	6.50954	6264	470	4087	275	5025	502	4560	416	5726	497	1606	219	6710	636	3423	318	2559	273	5021	568	4952	516	833	58
1034	SNX14	Cassette	2.52794	16.8014	0.29295	1.07522e-05	1696.72	1736	1718.75	D1A3,86308421-86308441:86303341-86303361	D1A2,86308421-86308441:86305281-86305301	chr6:86303361-86308421:-	36.1304	34.563	36.8597	39.7389	37.6815	42.7225	38.3203	39.234	43.8776	55.4784	54.6293	54.1444	2938	1662	2164	1143	2083	1216	1800	1187	2532	1531	547	408	3863	2400	1888	1219	1100	860	2117	2638	2362	2844	343	405
1035	CTAGE5	Cassette	-0.89167	0.0974517	0.00586632	0.55737	633.778	617.059	640.5	D1A3,38818472-38818492:38832225-38832245	D1A2,38818472-38818492:38829973-38829993	chr14:38818492-38832225:+	99.5006	99.7151	99.7512	99.543	99.6178	99.7778	98.9187	98.8024	98.5567	99.53	99.7151	100	8	1594	3	1050	3	1203	5	1089	6	1564	1	449	23	2104	16	1320	14	956	9	1906	5	1750	0	294
1039	YBX1	Cassette	0.309002	0.473311	0.233972	0.0932409	1642.11	1376.35	1400.75	D1A3,42931761-42931781:42934899-42934919	D1A2,42931761-42931781:42934456-42934476	chr1:42931781-42934899:+	99.5912	99.677	99.6984	99.4196	99.574	98.2684	99.5969	99.6495	99.795	99.7306	99.8037	100	22	5360	11	3395	13	4298	13	2227	17	3974	8	454	20	4942	10	2843	4	1947	5	1851	4	2034	0	166
1041	CLK1	Cassette	10.7035	-8.79897	0.000884888	0.00308945	356.833	292.941	323.208	D1A3,201434205-201434225:201432694-201432714	D1A2,201434205-201434225:201433163-201433183	chr2:201432714-201434205:-	60.251	65.6347	64.2746	61.1615	58.2278	54.7445	69.508	73.1544	71.5953	52.64	49.6855	53.4247	380	576	222	424	229	412	214	337	330	460	62	75	440	1003	200	545	146	368	296	329	320	316	34	39
1042	MED12L	Cassette	1.98466	-7.82267	0.247124	0.0413486	68.6111	60.8235	63.3333	D1A3,152391388-152391408:152393966-152393986	D1A2,152391388-152391408:152393026-152393046	chr3:152391408-152393966:+	91.6129	97.4359	96.3636	95.9016	94.6524	94.3396	98.5782	94.6565	97.8723	85.124	85.3846	91.1765	13	142	3	114	6	159	5	117	10	177	3	50	3	208	7	124	2	92	18	103	19	111	3	31
1044	PALM2-AKAP2	Cassette	0.114548	0	0.42265	#DIV/0!	95.5	97.1765	94.5417	D1A3,111958578-111958598:111970499-111970519	D1A2,111958578-111958598:111964194-111964214	chr9:111958598-111970499:+	0	0	0	0	0	0	0.343643	0	0	0	0	0	238	0	161	0	243	0	187	0	188	0	85	0	290	1	175	0	151	0	254	0	263	0	33	0
1045	CDK5RAP2	Cassette	-1.22639	12.3016	0.452035	0.00126531	289.278	295.235	275.458	D1A3,122269958-122269978:122260701-122260721	D1A2,122269958-122269978:122262746-122262766	chr9:122260721-122269958:-	69.3302	66.087	69.4405	73.3945	67.3969	72.8155	69.2786	66.5775	69.697	81.962	79.6512	84.5238	261	590	234	456	213	484	145	400	253	523	56	150	247	557	125	249	80	184	114	518	140	548	13	71
1046	INO80	Cassette	0.00211657	-0.0190773	0.995642	0.936814	79.4444	73.5882	76.9583	D1A3,39100389-39100409:39085157-39085177	D1A2,39100389-39100409:39095685-39095705	chr15:39085177-39100389:-	100	99.2647	99.4475	100	99.3333	100	100	100	99.0291	99.5305	99.435	100	0	233	1	135	1	180	0	134	1	149	0	52	0	287	0	154	1	102	1	212	1	176	0	27
1047	CD46	Cassette	-12.8775	0.882972	0.11886	0.569909	47.8889	71.2941	57.8333	D1A3,206007143-206007163:206023259-206023279	D1A2,206007143-206007163:206010288-206010308	chr1:206007163-206023259:+	97.5758	94.0171	98.2301	99.2537	97.4359	98.7654	79.4118	94.5946	80	96.0784	99.2095	100	4	161	7	110	2	111	1	133	4	152	1	80	7	27	2	35	5	20	10	245	2	251	0	18
1048	ATL2	Cassette	0.627921	2.26438	0.817924	0.370158	62.1667	60.1765	62.375	D1A3,38457788-38457808:38399645-38399665	D1A2,38457788-38457808:38424138-38424158	chr2:38399665-38457788:-	92.3077	89.4118	90.7692	83.1776	91.5663	95.6522	91.133	94.4882	87.7049	95.5801	92.6554	90	12	144	9	76	12	118	18	89	14	152	1	22	18	185	7	120	15	107	8	173	13	164	2	18
1049	PLEKHA1	Cassette	-48.2285	-8.65439	1.40934e-05	0.255398	45.3333	39.9412	41.7917	D1A3,124176517-124176537:124179129-124179149	D1A2,124176517-124176537:124177781-124177801	chr10:124176537-124179129:+	53.7931	52.2222	65	72.6027	73.6842	70.9677	12.6761	16.4835	20.2899	61.7978	60.9195	45.4545	67	78	43	47	28	52	20	53	25	70	9	22	124	18	76	15	55	14	34	55	34	53	6	5
1051	DST	Cassette	0.333704	1.69494	0.300873	0.000296585	1265.78	1125.71	1172.29	D1A3,56436321-56436341:56432991-56433011	D1A2,56436321-56436341:56435893-56435913	chr6:56433011-56436321:-	96.6575	96.8192	97.5442	97.6996	97.7184	98.0143	97.9148	97.9613	97.3515	99.0333	99.2964	98.9817	121	3499	89	2709	57	2264	51	2166	64	2741	25	1234	95	4461	40	1922	33	1213	25	2561	16	2258	5	486
1056	KIAA1019	Cassette	-0.143965	0.0358433	0.0682506	0.128759	3082.28	3267.76	3125.38	D1A3,33840535-33840555:33851331-33851351	D1A2,33840535-33840555:33843651-33843671	chr21:33840555-33851331:+	99.9242	99.9007	99.9076	99.9674	99.9507	100	99.8666	99.7156	99.8112	99.9537	99.9792	100	7	9232	6	6038	6	6485	2	6140	4	8104	0	1611	13	9732	14	4909	6	3172	4	8630	2	9601	0	1291
1057	DDX46	Cassette	-0.87723	0.76011	0.454599	0.687694	82.8333	82.1765	77.0833	D1A3,134152160-134152180:134154058-134154078	D1A2,134152160-134152180:134153694-134153714	chr5:134152180-134154058:+	1.79211	4.1958	2.68817	1.33333	1.88679	2.85714	0.456621	0.869565	3.4188	4.7619	4.8951	0	274	5	137	6	181	5	148	2	208	4	68	2	218	1	114	1	113	4	180	9	136	7	27	0
1059	TPM1	TwoMulx	0.043052	0.767132	0.680226	0.00273078	19368.8	13358.1	15902.3	D1A2,61122175-61122195:61122957-61122977	D1A3,61122175-61122195:61123278-61123298	chr15:61122195-61136236:+	98.7102	98.5386	98.6565	98.6733	98.6286	98.3036	98.5673	98.5368	98.7804	99.5024	99.3717	99.1827	547	41863	474	31961	635	46629	456	33915	512	36822	257	14893	995	68454	580	39060	373	30212	84	16798	86	13602	20	2427
1060	PI4KB	Cassette	-9.56249	-7.62975	0.001118	0.0107615	119.222	112.353	113.875	D1A3,149554672-149554692:149546881-149546901	D1A2,149554672-149554692:149549335-149549355	chr1:149546901-149554672:-	13.4831	12.8342	18.9516	8.33333	11.985	11.7647	1.62037	3.07018	5.29801	3.40136	8.13008	4.25532	231	36	163	24	201	47	242	22	235	32	90	12	425	7	221	7	143	8	284	10	226	20	45	2
1061	BRCA1	MulSkip	-0.909382	1.09062	0.698789	0.105037	43.1667	43.4706	39.4583	D1A3,38505317-38505337:38496555-38496575	D1A2,38505317-38505337:38502812-38502832	chr17:38496575-38505317:-	100	96.7742	100	98.7654	97.9167	100	100	94	100	100	100	100	0	147	3	90	0	104	1	80	3	141	0	23	0	102	3	47	0	33	0	92	0	73	0	5
1063	SMARCA2	Cassette	-3.25737	-4.62333	0.265926	0.053936	26.5	22.7059	24.875	D1A3,2149889-2149909:2151685-2151705	D1A2,2149889-2149909:2151000-2151020	chr9:2149909-2151685:+	4.83871	5.55556	5.26316	13.2075	2	0	5.66038	0	0	0	1.5625	0	59	3	34	2	36	2	46	7	49	1	27	0	100	6	59	0	46	0	50	0	63	1	6	0
1065	EIF4A2	Cassette	1.40659	-12.2773	0.212623	0.00101151	2945.61	2809.47	2941.46	D1A3,187988345-187988365:187989607-187989627	D1A2,187988345-187988365:187988792-187988812	chr3:187988365-187989607:+	65.4164	67.1495	71.7653	67.9849	67.084	70.7222	69.8528	69.7126	69.7155	56.2507	53.7868	58.1917	2342	4430	1633	3338	1617	4110	1781	3782	2156	4394	604	1459	3400	7878	1823	4196	1235	2843	3720	4783	3594	4183	541	753
1068	SF1	Cassette	-0.0360967	-0.0559168	0.378267	0.511857	3127.17	2989.53	2850.88	D1A3,64300545-64300565:64294436-64294456	D1A2,64300545-64300565:64297533-64297553	chr11:64294456-64300545:-	99.9024	99.9672	99.9063	99.9692	99.9402	99.9513	99.9142	99.9523	99.8434	99.7566	99.8938	100	9	9211	2	6087	8	8528	2	6486	5	8351	1	2052	7	8156	2	4189	5	3188	14	5739	6	5645	0	728
1071	CD46	Cassette	-0.010247	0	0.42265	#DIV/0!	756.056	706.118	787.875	D1A3,206025054-206025074:206033486-206033506	D1A2,206025054-206025074:206025586-206025606	chr1:206025074-206033486:+	100	100	100	100	100	100	99.9693	100	100	100	100	100	0	1621	0	905	0	1250	0	1375	0	1553	0	454	1	3252	0	1884	0	1314	0	2502	0	2476	0	322
1072	NKTR	Cassette	1.2018	-6.47902	0.839865	0.530722	9.83333	11.5294	11.2917	D1A3,42637992-42638012:42647041-42647061	D1A2,42637992-42638012:42643695-42643715	chr3:42638012-42647041:+	40.7407	50	30.4348	50	61.9048	56.25	56	44.4444	47.8261	34	57.8947	33.3333	16	11	4	4	16	7	8	8	8	13	7	9	11	14	10	8	12	11	33	17	16	22	4	2
1074	BCLAF1	Cassette	0.183014	-0.124054	0.370695	0.370065	819.722	895.471	858.583	D1A3,136632267-136632287:136631150-136631170	D1A2,136632267-136632287:136632114-136632134	chr6:136631170-136632267:-	0.736434	0.422961	0.48	0.507614	0.698549	0	0.898721	0.683995	0.389105	0.261976	0.492784	0.295858	2561	19	1648	7	1866	9	1176	6	1848	13	219	0	2867	26	1452	10	1024	4	2665	7	2827	14	337	1
1076	SLC38A6	Cassette	-5.87682	4.61066	0.150456	0.0669106	111.444	105.941	112.333	D1A3,60579663-60579683:60581816-60581836	D1A2,60579663-60579683:60579920-60579940	chr14:60579683-60581816:+	84.1328	85.4305	88.3249	82.6316	84.083	86.0215	80.2721	83.2599	74.1497	86.7868	90.6907	91.6667	43	228	22	129	23	174	33	157	46	243	13	80	87	354	38	189	38	109	44	289	31	302	2	22
1077	MATR3	Cassette	0	0	#DIV/0!	#DIV/0!	167.611	171.235	182	D1A3,138657596-138657616:138679284-138679304	D1A2,138657596-138657616:138678262-138678282	chr5:138657616-138679284:+	100	100	100	100	100	100	100	100	100	100	100	100	0	444	0	248	0	302	0	239	0	327	0	53	0	710	0	424	0	270	0	649	0	594	0	108
1078	TLK2	Cassette	0.0177352	0.125555	0.885587	0.11516	295.389	302.235	305.5	D1A3,57951917-57951937:57967262-57967282	D1A2,57951917-57951937:57953296-57953316	chr17:57951937-57967262:+	99.8904	99.6748	99.8498	99.6503	100	100	99.9106	99.6753	100	100	99.9093	100	1	911	2	613	1	665	1	285	0	644	0	58	1	1117	2	614	0	402	0	826	1	1102	0	86
1079	SETD5	Cassette	39.8685	-0.511043	0.000410955	0.926222	75.6111	53.1765	74.875	D1A3,9481336-9481356:9487142-9487162	D1A2,9481336-9481356:9485202-9485222	chr3:9481356-9487142:+	43.5897	39.3443	49.0741	51.1628	48.8095	73.913	91.906	90.9465	89.6996	46.5116	51.9608	52.9412	66	51	37	24	55	53	42	44	43	41	12	34	31	352	22	221	24	209	115	100	98	106	8	9
1081	ZNF451	Cassette	-1.25879	-0.12241	0.368669	0.878134	135.833	148.294	143.208	D1A3,57121430-57121450:57124977-57124997	D1A2,57121430-57121450:57123475-57123495	chr6:57121450-57124977:+	97.878	97.7273	95.941	98.8417	98.7562	100	98.7705	96.9432	95.082	98.3412	98.8048	97.0588	8	369	5	215	11	260	3	256	5	397	0	77	6	482	7	222	6	116	7	415	6	496	2	66
1082	CCNY	Cassette	-0.0971241	-0.0881834	0.213382	0.42265	246.056	234.941	244.208	D1A3,35812392-35812412:35845456-35845476	D1A2,35812392-35812412:35830434-35830454	chr10:35812412-35845456:+	100	100	100	100	100	100	99.8948	99.8138	100	100	99.7354	100	0	704	0	439	0	587	0	320	0	512	0	46	1	950	1	536	0	333	0	623	2	754	0	53
1085	GOLGB1	Cassette	2.59255	3.29576	0.357709	0.0052125	72.1667	78.1176	71.9583	D1A3,122923798-122923818:122920018-122920038	D1A2,122923798-122923818:122921270-122921290	chr3:122920038-122923798:-	3.63636	2.42424	1.73913	0	4.2328	0	2.90456	1.96078	8.92857	5.26316	4.92611	5.71429	212	8	161	4	113	2	126	0	181	8	85	0	234	7	100	2	51	5	180	10	193	10	33	2
1086	TJAP1	Cassette	0.0283586	0.0941755	0.787247	0.492734	557.444	537.529	533.042	D1A3,43578045-43578065:43579116-43579136	D1A2,43578045-43578065:43578303-43578323	chr6:43578065-43579116:+	0	0	0	0.374883	0.17301	0	0	0.0968992	0.262123	0.0817661	0.0778816	0.396825	1389	0	1027	0	1147	0	1063	4	1154	2	593	0	1860	0	1031	1	761	2	1222	1	1283	1	251	1
1087	DYNC2H1	Cassette	0	0	#DIV/0!	#DIV/0!	19.8333	23.5294	21.6667	D1A3,102612458-102612478:102619631-102619651	D1A2,102612458-102612478:102617465-102617485	chr11:102612478-102619631:+	0	0	0	0	0	0	0	0	0	0	0	0	46	0	25	0	42	0	38	0	57	0	29	0	65	0	30	0	25	0	97	0	59	0	7	0
1089	PEX5	Cassette	16.3679	16.1713	0.00442469	0.0442989	101.833	127.235	114.5	D1A3,7245684-7245704:7246474-7246494	D1A2,7245684-7245704:7246103-7246123	chr12:7245704-7246474:+	24	22.2857	25.3521	22.4066	20.4819	6.86275	41.6404	34.1772	33.9806	31.5673	32.1867	45.4545	209	66	136	39	159	54	187	54	198	51	95	7	185	132	104	54	68	35	310	143	276	131	30	25
1092	NRXN3	Cassette	23.8609	-28.0575	0.0779831	0.159675	11.9444	10.1176	12.7917	D1A3,79200025-79200045:79233725-79233745	D1A2,79200025-79200045:79228268-79228288	chr14:79200045-79233725:+	35	40	45.8333	33.3333	56.25	100	79.2208	82.3529	65.2174	45.4545	25.5814	0	13	7	3	2	13	11	10	5	7	9	0	1	16	61	6	28	8	15	24	20	32	11	5	0
1093	NRG4	Cassette	-6.84415	2.20596	0.236702	0.799288	17.3333	13.0588	14.5417	D1A3,74088595-74088615:74041350-74041370	D1A2,74088595-74088615:74048600-74048620	chr15:74041370-74088595:-	88	92.5926	74.1935	77.4194	84.0909	88.8889	71.875	85.1852	75	84.2105	75	100	6	44	2	25	8	23	7	24	7	37	2	16	18	46	4	23	5	15	3	16	4	12	0	2
1095	PRPF3	Cassette	68.3433	9.94826	1.47908e-13	0.0066817	2475.67	2963.12	2243.33	D1A3,148564943-148564963:148567402-148567422	D1A2,148564943-148564963:148566639-148566659	chr1:148564963-148567402:+	6.64695	7.07978	6.63876	5.64286	6.54702	4.55195	74.6953	74.7797	74.1085	17.9608	16.2893	14.1484	7893	562	6313	481	6469	460	6605	395	7394	518	4005	191	436	1287	229	679	167	478	3645	798	3438	669	625	103
1096	POLB	Cassette	#DIV/0!	#DIV/0!	#DIV/0!	#DIV/0!	11	8.11765	10.8333	D1A3,42321674-42321694:42332190-42332210	D1A2,42321674-42321694:42329193-42329213	chr8:42321694-42332190:+	59.0909	61.5385	54.5455	80	55	#DIV/0!	27.9412	9.67742	34.7826	81.8182	88.5714	100	9	13	5	8	5	6	2	8	9	11	0	0	49	19	28	3	15	8	4	18	4	31	0	5
1098	PSMG4	Cassette	-28.3028	-6.36438	0.10373	0.770956	11.7778	12.7059	11.125	D1A3,3204409-3204429:3212823-3212843	D1A2,3204409-3204429:3208916-3208936	chr6:3204429-3212823:+	73.8095	68	85.1852	85.7143	68.9655	80	69.5652	36.3636	40	82.7586	95.6522	33.3333	11	31	8	17	4	23	5	30	9	20	3	12	7	16	7	4	3	2	5	24	1	22	2	1
1101	PHF20	Cassette	-0.513952	0.332822	0.0392047	0.527019	159.222	192.235	171.833	D1A3,33823395-33823415:33852826-33852846	D1A2,33823395-33823415:33851429-33851449	chr20:33823415-33852826:+	0	0.621118	0.566572	0	0.712589	1.18343	0	0	0	1.25	1.29032	0	396	0	320	2	351	2	351	0	418	3	167	2	457	0	236	0	161	0	553	7	612	8	78	0
1103	APP	Cassette	0.17423	-0.405592	0.550553	0.591759	369.167	251.706	330.417	D1A3,26464752-26464772:26384239-26384259	D1A2,26464752-26464772:26406314-26406334	chr21:26384259-26464752:-	99.2084	99.0596	100	99.2327	98.8864	100	99.8879	99.6036	99.2248	99.4228	99.8012	97.7528	6	752	6	632	0	758	3	388	5	444	0	213	2	1782	4	1005	5	640	4	689	1	502	2	87
1104	DEPDC5	Cassette	0	-0.42735	#DIV/0!	0.42265	28.6667	27.2353	27.9583	D1A3,30623619-30623639:30631969-30631989	D1A2,30623619-30623639:30627727-30627747	chr22:30623639-30631969:+	100	100	100	100	100	100	100	100	100	98.7179	100	100	0	76	0	38	0	68	0	54	0	72	0	21	0	101	0	51	0	35	1	77	0	69	0	8
1106	FLJ00338	Cassette	-0.876534	0.389199	0.116049	0.472347	2547.78	2525.24	2231.92	D1A3,43005417-43005437:43011289-43011309	D1A2,43005417-43005437:43010190-43010210	chr6:43005437-43011289:+	97.7598	98.721	98.0937	98.168	98.34	98.7058	97.8817	97.6615	96.7213	98.1231	98.3932	99.5455	177	7724	75	5789	133	6844	123	6591	128	7583	56	4271	72	3327	38	1587	44	1298	68	3555	55	3368	3	657
1107	MYNN	Cassette	5.07687	-1.13643	0.0459859	0.692052	139.833	124.647	135.833	D1A3,170983105-170983125:170985103-170985123	D1A2,170983105-170983125:170983958-170983978	chr3:170983125-170985103:+	94.2779	94.5455	95.4704	92.1986	95.6811	83.3333	98.7654	97.7011	96.5174	87.5796	93.2161	93.5484	21	346	15	260	13	274	11	130	13	288	5	25	7	560	8	340	7	194	39	275	27	371	2	29
1108	TXNDC11	Cassette	-0.179091	-3.27474	0.976992	0.571796	41.0556	43.5294	41.4583	D1A3,11735338-11735358:11723007-11723027	D1A2,11735338-11735358:11732111-11732131	chr16:11723027-11735338:-	68.0328	57.8947	78.8889	51.3158	62.9213	45.4545	63.1206	53.7313	64.8649	56.1983	62.3853	53.8462	39	83	40	55	19	71	37	39	33	56	12	10	52	89	31	36	13	24	53	68	41	68	12	14
1110	NPTN	Cassette	-0.000731797	0	0.42265	#DIV/0!	10567.2	8655.06	9963.29	D1A3,71649543-71649563:71641344-71641364	D1A2,71649543-71649563:71642631-71642651	chr15:71641364-71649543:-	100	100	100	100	100	100	99.9978	100	100	100	100	100	0	23028	0	17223	0	18158	0	18203	0	21615	0	10134	1	45549	0	22291	0	14008	0	22054	0	23112	0	3743
1111	CIN85	Cassette	5.53887	1.53405	0.00342427	0.225047	248.056	208.294	225.792	D1A3,19478012-19478032:19470212-19470232	D1A2,19478012-19478032:19474069-19474089	chrX:19470232-19478012:-	96.1821	91.8981	95.5039	97.1204	92.3788	90.6667	99.5122	99.2263	99.7531	96.1276	95.4128	94.9367	26	655	35	397	29	616	11	371	33	400	14	136	4	816	4	513	1	404	17	422	20	416	4	75
1112	ZNF326	Cassette	0.345066	0.121352	0.214868	0.725732	68.3333	68.0588	62.875	D1A3,90243371-90243391:90248234-90248254	D1A2,90243371-90243391:90245491-90245511	chr1:90243391-90248234:+	100	100	99.3789	100	100	98.5507	100	100	100	99.3289	100	100	0	227	0	127	1	160	0	162	0	200	1	68	0	124	0	93	0	67	1	148	0	113	0	17
1115	SPAST	Cassette	0.672641	0.318573	0.138164	0.598944	136.889	164.647	160.125	D1A3,32168158-32168178:32193210-32193230	D1A2,32168158-32168178:32177368-32177388	chr2:32168178-32193210:+	98.0519	98	96.633	97.5694	95.9752	97.2222	98.2222	98.0469	97.4747	97.0414	97.1787	98.4615	6	302	4	196	10	287	7	281	13	310	4	140	8	442	5	251	5	193	20	656	18	620	1	64
1118	MPRIP	Cassette	0.101561	0.00571895	0.115619	0.949086	927.833	1071.59	996.083	D1A3,16986784-16986804:16990074-16990094	D1A2,16986784-16986804:16987594-16987614	chr17:16986804-16990074:+	99.6916	99.8182	99.9604	99.8999	99.822	100	100	100	99.9007	99.9439	99.9388	99.7305	8	2586	3	1647	1	2522	2	1996	4	2243	0	1005	0	2423	0	1254	1	1006	2	3565	2	3265	1	370
1119	TPD52L1	Cassette	0.312221	0.451111	0.0681528	0.0163689	3293.83	2826	2732.08	D1A3,125611208-125611228:125625678-125625698	D1A2,125611208-125611228:125616561-125616581	chr6:125611228-125625678:+	0.446157	0.510341	0.524934	0.488251	0.359222	0.436095	0.625733	0.750718	0.942712	0.800557	1.04836	0.886918	9818	44	7408	38	6822	36	6522	32	8044	29	2968	13	10164	64	4495	34	2732	26	2850	23	2926	31	447	4
1120	PBRM1	Cassette	16.2563	9.17859	0.000589589	0.00250348	489.167	502.471	488.125	D1A3,52570822-52570842:52559853-52559873	D1A2,52570822-52570842:52563915-52563935	chr3:52559873-52570822:-	62.6866	62.6219	62.335	63.7285	59.6667	62.1881	78.7879	76.5207	80.0738	69.8579	73.2012	71.09	500	840	345	578	371	614	358	629	484	716	197	324	315	1170	193	629	108	434	403	934	365	997	61	150
1121	CPEB4	Cassette	0.786648	-9.07261	0.849292	0.0676559	18.8889	21.8824	21.2917	D1A3,173292089-173292109:173304575-173304595	D1A2,173292089-173292109:173302634-173302654	chr5:173292109-173304575:+	25	10	11.1111	0	15.5556	0	10	11.7647	11.4286	2.43902	1.17647	0	30	10	18	2	40	5	29	0	38	7	22	0	63	7	30	4	31	4	80	2	84	1	4	0
1122	GOLGB1	Cassette	0.218381	-0.118732	0.949635	0.98032	78.2778	85.1765	78.375	D1A3,122923798-122923818:122920018-122920038	D1A2,122923798-122923818:122921285-122921305	chr3:122920038-122923798:-	12.0332	4.16667	16.9118	12.5	10.396	9.57447	7.14286	9.90991	16.3934	13.0435	16.4502	2.94118	212	29	161	7	113	23	126	18	181	21	85	9	234	18	100	11	51	10	180	27	193	38	33	1
1125	COPS7A	Cassette	5.00166	4.09035	0.428966	0.565728	15.2778	11.2941	14.125	D1A3,6709914-6709934:6710426-6710446	D1A2,6709914-6709934:6710095-6710115	chr12:6709934-6710426:+	100	100	100	85.7143	100	66.6667	97.6471	93.5484	100	88.4615	100	100	0	42	0	25	0	26	1	6	0	27	1	2	2	83	2	29	0	29	3	23	0	36	0	2
1127	KPNA1	Cassette	-3.31002	-3.62222	0.483546	0.444043	20.6111	21.5882	21.1667	D1A3,123662760-123662780:123655518-123655538	D1A2,123662760-123662780:123659365-123659385	chr3:123655538-123662760:-	15	6.66667	7.5	1.88679	6.25	17.3913	5.17241	12.2449	0	12.069	4.41176	0	34	6	28	2	37	3	52	1	45	3	19	4	55	3	43	6	30	0	51	7	65	3	11	0
1128	PBRM1	Cassette	-2.5606	-2.39072	0.213777	0.243023	904.278	790	859.042	D1A3,52636328-52636348:52626574-52626594	D1A2,52636328-52636348:52633977-52633997	chr3:52626594-52636328:-	2.56975	3.02032	2.57649	8.43023	3.38804	13.2231	3.34403	2.42973	3.14843	3.45245	2.43328	3.5461	2654	70	1766	55	1815	48	630	58	1825	64	105	16	3613	125	2048	51	1292	42	1594	57	2486	62	136	5
1129	RIC8B	Cassette	-5.47407	0.366457	0.552144	0.938743	15.6667	15.4706	16.25	D1A3,105788830-105788850:105803811-105803831	D1A2,105788830-105788850:105792388-105792408	chr12:105788850-105803811:+	33.3333	48.3871	22.2222	28.5714	35.2941	18.1818	34.375	11.4286	30.7692	28.8462	31.9149	33.3333	22	11	16	15	21	6	15	6	22	12	9	2	42	22	31	4	18	8	37	15	32	15	6	3
1130	PFDN5	MulSkip	-4.26038	6.93151	0.0239562	0.00377773	457.833	424.824	442.5	D1A3,51975670-51975690:51977900-51977920	D1A2,51975670-51975690:51975889-51975909	chr12:51975690-51977900:+	72.1702	71.3663	72.2222	69.1209	69.0286	64.381	64.2195	65.0707	67.0732	74.7996	78.2687	76.8707	327	848	197	491	280	728	281	629	271	604	187	338	502	901	321	598	243	495	283	840	241	868	34	113
1132	SPNS1	Cassette	0.177826	0.224093	0.145202	0.0763191	406.611	334	405.25	D1A3,28894194-28894214:28896729-28896749	D1A2,28894194-28894214:28894313-28894333	chr16:28894214-28896729:+	100	99.8485	100	99.5935	99.6337	99.3958	99.8907	100	99.8785	100	99.908	100	0	744	1	659	0	827	2	490	2	544	2	329	2	1828	0	1066	1	822	0	1150	1	1086	0	170
1133	HNRNPR	Cassette	-1.05557	-0.441257	0.281048	0.751714	23.6667	19.8235	21.0417	D1A3,23543290-23543310:23537668-23537688	D1A2,23543290-23543310:23540080-23540100	chr1:23537688-23543290:-	1.85185	0	4.91803	2.12766	0	0	1.28205	0	0	3.125	0	0	53	1	40	0	58	3	46	1	41	0	15	0	77	1	47	0	43	0	31	1	37	0	10	0
1134	ATAD2B	Cassette	3.58611	-1.36382	0.404788	0.628706	13.8889	16.0588	15.1667	D1A3,23905222-23905242:23899923-23899943	D1A2,23905222-23905242:23904214-23904234	chr2:23899943-23905222:-	0	0	4.16667	10.3448	9.09091	0	2.08333	7.14286	13.3333	1.5873	6.12245	0	39	0	14	0	23	1	26	3	20	2	31	0	47	1	26	2	13	2	62	1	46	3	2	0
1137	ATG9A	Cassette	5.33525	0.393316	0.26531	0.932455	32.3889	30.6471	32.125	D1A3,219802500-219802520:219800999-219801019	D1A2,219802500-219802520:219801431-219801451	chr2:219801019-219802500:-	25	19.5652	36.5385	26.6667	19.697	21.6216	34.127	32.7869	23.6364	23.8095	31.9149	20	60	20	37	9	33	19	44	16	53	13	29	8	83	43	41	20	42	13	64	20	64	30	8	2
1138	IL15	Alt5Prime	12.7267	16.6186	0.000246184	0.000205672	296.056	292.412	303.833	D1A3,142777331-142777351:142796788-142796808	D2A3,142777807-142777827:142796788-142796808	chr4:142777203-142796788:+	68.3642	68.6869	63.9576	62.1928	64.4189	68.8034	79.4604	80.3306	76.601	85.3095	81.7582	81	205	443	155	340	204	362	200	329	248	449	73	161	236	913	119	486	95	311	140	813	166	744	19	81
1139	MYO6	Cassette	-0.380382	-0.492243	0.236477	0.052571	190.167	188.235	203.083	D1A3,76633522-76633542:76637083-76637103	D1A2,76633522-76633542:76633867-76633887	chr6:76633542-76637083:+	1.02828	1.20968	0.727273	0.348432	0.221239	0	0.626305	0	0	0.146628	0.144092	0	385	4	245	3	273	2	286	1	451	1	98	0	952	6	458	0	258	0	681	1	693	1	75	0
1142	USP4	Cassette	1.27421	1.66212	0.602424	0.383462	112.389	115.294	116.25	D1A3,49337138-49337158:49323154-49323174	D1A2,49337138-49337158:49324071-49324091	chr3:49323174-49337138:-	97.6923	98.2609	94.9153	92.0792	90.1186	90.1639	95.4082	98.0296	92	93.7695	95.6098	97.2222	6	254	4	226	12	224	16	186	25	228	12	110	18	374	4	199	10	115	20	301	18	392	1	35
1143	MLLT4	Cassette	1.97937	-2.80252	0.453575	0.0556902	72.1667	74.5882	70.5833	D1A3,168034538-168034558:168040406-168040426	D1A2,168034538-168034558:168037390-168037410	chr6:168034558-168040406:+	3.07692	7.35294	4.44444	4.31655	3.44828	2	6.11354	9.73451	2.40964	1.00503	2.90698	0	189	6	126	10	172	8	133	6	168	6	49	1	215	14	102	11	81	2	197	2	167	5	24	0
1144	PXK	Cassette	-4.7323	-5.86853	0.0278512	0.0496926	32.2778	32.1176	31.3333	D1A3,58373710-58373730:58385518-58385538	D1A2,58373710-58373730:58381302-58381322	chr3:58373730-58385518:+	10.3896	8.19672	7.40741	3.50877	5.40541	13.7931	4.08163	1.72414	4.34783	1.11111	5.6338	0	69	8	56	5	75	6	55	2	70	4	25	4	94	4	57	1	44	2	89	1	67	4	10	0
1145	PKM2	TwoMulx	-1.38928	-0.0968736	0.0110487	0.856219	1570.89	1646.53	1479.25	D1A3,70286122-70286142:70281995-70282015	D1A2,70286122-70286142:70282563-70282583	chr15:70280050-70286122:-	2.5049	2.47963	1.67344	2.45382	2.33794	2.41625	0.548303	0.862895	1.35397	1.88841	1.62896	3.125	4476	115	2753	70	4113	70	3538	89	3676	88	1777	44	3809	21	2068	18	1530	21	3429	66	3261	54	403	13
1146	CLTCL1	Cassette	0.334518	-0.0340832	0.231502	0.363217	197.944	187.353	177.875	D1A3,17643145-17643165:17621730-17621750	D1A2,17643145-17643165:17625370-17625390	chr22:17621750-17643145:-	0	0	0	0	0.204499	0	0	0.680272	0.425532	0	0	0	569	0	336	0	491	0	407	0	488	1	187	0	555	0	292	2	234	1	341	0	315	0	50	0
1148	HSF1	Cassette	0.461267	-0.013292	0.0522716	0.943374	449.389	461.824	435.333	D1A3,145506718-145506738:145508004-145508024	D1A2,145506718-145506738:145507121-145507141	chr8:145506738-145508004:+	0.501672	0.114155	0.357143	0.227015	0.386847	1.28205	0.74184	1.07239	1.00402	0.371058	0.45208	0.571429	1190	6	875	1	1116	4	879	2	1030	4	385	5	1338	10	738	8	493	5	1074	4	1101	5	174	1
1149	ING4	Cassette	0.956032	0.779238	0.0223474	0.151263	1164.06	1208	1225	D1A3,6636153-6636173:6632457-6632477	D1A2,6636153-6636173:6632803-6632823	chr12:6632477-6636153:-	95.6522	95.656	96.1576	96.1678	97.1518	95.4455	96.5925	97.2	97.191	97.0884	97.2631	96.1017	126	2772	99	2180	79	1977	74	1857	82	2797	46	964	144	4082	63	2187	40	1384	116	3868	106	3767	23	567
1150	PAN3	Cassette	0	0	#DIV/0!	#DIV/0!	59.2222	55.3529	58.4167	D1A3,27738993-27739013:27739436-27739456	D1A2,27738993-27739013:27739231-27739251	chr13:27739013-27739436:+	100	100	100	100	100	100	100	100	100	100	100	100	0	155	0	100	0	96	0	108	0	146	0	25	0	215	0	131	0	90	0	159	0	164	0	13
1152	PIK3R1	AltStart	0	0	#DIV/0!	#DIV/0!	55.7778	41.0588	50.75	D2A3,67622398-67622418:67623842-67623862	D1A3,67612570-67612590:67623842-67623862	chr5:67558217-67623842:+	100	100	100	100	100	100	100	100	100	100	100	100	0	119	0	93	0	91	0	94	0	87	0	24	0	277	0	132	0	87	0	102	0	97	0	15
1153	EPHA5	Cassette	-0.666667	3.03704	0.363217	0.499829	12.7778	12.4706	13.625	D1A3,65952686-65952706:65915717-65915737	D1A2,65952686-65952706:65925356-65925376	chr4:65915737-65952686:-	0	0	0	4	0	0	0	0	0	0	0	11.1111	31	0	9	0	20	0	24	1	16	0	14	0	77	0	23	0	15	0	45	0	43	0	8	1
1154	MADD	Cassette	10.536	10.3389	0.0238655	0.225455	20.1667	21.0588	21.4583	D1A3,47268923-47268943:47272009-47272029	D1A2,47268923-47268943:47270669-47270689	chr11:47268943-47272009:+	3.84615	22.2222	2.38095	3.44828	4.54545	0	16.4706	16.2162	17.1429	10.6667	10	28.5714	50	2	28	8	41	1	28	1	42	2	3	0	71	14	31	6	29	6	67	8	63	7	5	2
1155	MAPKAPK2	Alt3Prime	0.457277	0.798515	0.0200781	0.115332	5106.33	4978.12	4701.25	D1A3,204971867-204971887:204972542-204972562	D1A2,204971867-204971887:204972005-204972025	chr1:204971887-204974249:+	1.2634	1.36256	0.9938	1.13342	1.41331	0.738718	1.55912	1.8018	1.46352	2.24329	2.28671	1.31815	12895	165	9990	138	10859	109	11078	127	11998	172	6181	46	15469	245	7521	138	4713	70	9282	213	9529	223	1647	22
1156	SMARCB1	Alt5Prime	3.81483	-1.33262	0.0149884	0.327112	2754.22	2500.47	2647.12	D1A3,22464034-22464054:22465745-22465765	D2A3,22464061-22464081:22465745-22465765	chr22:22463942-22465745:+	79.8349	81.6592	81.5437	76.6856	79.1855	76.6373	83.9619	83.6421	81.6136	76.5583	77.7144	79.5026	1392	5511	944	4203	1131	4997	1065	3503	1104	4200	503	1650	1616	8460	874	4469	727	3227	1478	4827	1445	5039	239	927
1157	SNHG3-RCC1	Cassette	-7.92395	0.37071	0.00527056	0.912511	535.444	551.882	480.25	D1A3,28729018-28729038:28730901-28730921	D1A2,28729018-28729038:28729621-28729641	chr1:28729038-28730901:+	24.1144	20.2057	17.4484	23.2498	24.3866	29.7342	15.2908	14.8387	15.6682	22.8538	28.473	19.3548	1221	388	1086	275	1320	279	888	269	1017	328	423	179	903	163	396	69	366	68	665	197	623	248	125	30
1159	APAF1	Alt5Prime	0.613682	0.249562	0.21911	0.628699	73.2222	80.6471	81.2083	D1A3,97566671-97566691:97567395-97567415	D2A3,97566704-97566724:97567395-97567415	chr12:97566534-97567395:+	99.4764	100	99.2248	99.3289	98.8506	97.619	100	100	99.0909	98.7768	99.2218	100	1	190	0	96	1	128	1	148	2	172	1	41	0	298	0	129	1	109	4	323	2	255	0	47
1161	CAPRIN1	Cassette	-1.1026	-0.127614	0.0951383	0.769385	167.778	157.765	162.333	D1A3,34029974-34029994:34049848-34049868	D1A2,34029974-34029994:34030543-34030563	chr11:34029994-34049848:+	98.9154	99.6795	99.5192	99.6429	99.1098	100	99.115	97.7273	98.2833	99.2974	98.7531	100	5	456	1	311	2	414	1	279	3	334	0	64	5	560	8	344	4	229	3	424	5	396	0	48
1162	RFX3	Cassette	-0.644548	1.07959	0.627861	0.200008	18.9444	17.7647	17.625	D1A3,3320258-3320278:3283238-3283258	D1A2,3320258-3320278:3291600-3291620	chr9:3283258-3320258:-	97.7778	100	100	95.7447	100	100	98.2759	96.5517	100	100	100	100	1	44	0	34	0	39	2	45	0	55	0	11	1	57	1	28	0	23	0	39	0	38	0	5
1163	MYEF2	Cassette	-20.8282	-12.2503	0.00853602	0.416751	32.5556	24.3529	29.5417	D1A3,46230961-46230981:46228840-46228860	D1A2,46230961-46230981:46230640-46230660	chr15:46228860-46230961:-	31.5068	29.8246	28.2609	40.8163	44.2308	41.6667	21.9355	14.4737	9.25926	38.7097	32.6923	0	50	23	40	17	33	13	29	20	29	23	14	10	121	34	65	11	49	5	38	24	35	17	9	0
1164	SLC39A11	Cassette	-0.72306	0.0647284	0.0103669	0.814573	140.667	138	134.708	D1A3,68596390-68596410:68539428-68539448	D1A2,68596390-68596410:68592560-68592580	chr17:68539448-68596390:-	99.3228	99.6	100	100	99.373	100	98.9501	99.2481	98.7805	99.3421	100	100	3	440	1	249	0	347	0	286	2	317	0	76	4	377	2	264	2	162	2	302	0	355	0	42
1165	WEE1	AltStart	0.00170942	-0.0325465	0.935809	0.320847	621	535.588	591.042	D2A3,9553478-9553498:9554010-9554030	D1A3,9552612-9552632:9554010-9554030	chr11:9551803-9554010:+	100	99.9085	100	100	100	100	99.9594	100	100	99.9246	99.932	100	0	1378	1	1092	0	1282	0	1043	0	1302	0	527	1	2461	0	1280	0	811	1	1326	1	1469	0	210
1166	USP8	Cassette	0.834718	0.981567	0.586039	0.663617	339.333	321.824	328.375	D1A3,48504123-48504143:48518497-48518517	D1A2,48504123-48504143:48511826-48511846	chr15:48504143-48518497:+	34.7403	33.5025	33.7621	32.5617	37.5318	29.8343	36.0475	32.5843	34.8387	33.0073	32.6923	38.2114	603	321	393	198	412	210	437	211	491	295	127	54	754	425	480	232	303	162	548	270	560	272	76	47
1168	CACNB3	Cassette	10.741	-0.0756939	0.000595105	0.97112	36.7778	30.5294	33	D1A3,47504763-47504783:47505212-47505232	D1A2,47504763-47504783:47504998-47505018	chr12:47504783-47505212:+	89.6552	83.0986	88.172	89.8551	92.3077	83.3333	96.6387	98.7952	100	85.4839	90	87.5	9	78	12	59	11	82	7	62	5	60	4	20	4	115	1	82	0	51	9	53	6	54	1	7
1169	ERAL1	Cassette	0.0745544	0.0745544	0.0312127	0.0312127	900.444	797.529	866.458	D1A3,24209610-24209630:24210107-24210127	D1A2,24209610-24209630:24209719-24209739	chr17:24209630-24210107:+	99.9511	100	99.9485	99.9299	99.9064	99.8168	100	100	100	100	100	100	1	2043	0	1422	1	1941	1	1425	2	2134	1	545	0	3442	0	1904	0	1346	0	2155	0	2205	0	227
1170	ODF2	Cassette	0	0	#DIV/0!	#DIV/0!	30.1667	36.2941	29	D1A3,130258335-130258355:130261666-130261686	D1A2,130258335-130258355:130259302-130259322	chr9:130258355-130261666:+	0	0	0	0	0	0	0	0	0	0	0	0	120	0	67	0	65	0	95	0	89	0	28	0	43	0	24	0	12	0	79	0	71	0	3	0
1171	FBXL20	Cassette	0.286461	0.489175	0.241469	0.0762758	928.389	881.235	926.417	D1A3,34706905-34706925:34692614-34692634	D1A2,34706905-34706925:34695332-34695352	chr17:34692634-34706905:-	98.8955	99.035	98.7908	99.2974	99.1811	98.9319	99.2113	99.0618	99.6522	99.4709	99.2487	99.8138	26	2328	16	1642	20	1634	12	1696	17	2059	8	741	28	3522	17	1795	4	1146	13	2444	19	2510	1	536
1172	EIF4G1	Cassette	12.9906	12.5577	3.12197e-05	7.59879e-06	37.5	42.2941	34.1667	D1A3,185515136-185515156:185518198-185518218	D1A2,185515136-185515156:185517802-185517822	chr3:185515156-185518198:+	89.313	88	84.375	88.8889	84.1379	87.3418	100	100	100	100	98.7013	100	14	117	9	66	15	81	13	104	23	122	10	69	0	18	0	9	0	5	0	58	1	76	0	10
1173	ALDOA	Cassette	0	0	#DIV/0!	#DIV/0!	220.722	199.882	187.125	D1A3,29983307-29983327:29986055-29986075	D1A2,29983307-29983327:29984697-29984717	chr16:29983327-29986055:+	0	0	0	0	0	0	0	0	0	0	0	0	739	0	444	0	626	0	448	0	468	0	155	0	560	0	327	0	206	0	234	0	250	0	34	0
1174	RAB22A	Cassette	-0.277058	-0.137627	0.0738861	0.497512	237.889	249.118	242.583	D1A3,56319564-56319584:56361734-56361754	D1A2,56319564-56319584:56352179-56352199	chr20:56319584-56361734:+	100	100	99.8004	100	99.6581	100	99.4483	99.7613	99.6885	99.4536	99.8628	100	0	741	0	422	1	500	0	446	2	583	0	122	4	721	1	418	1	320	4	728	1	728	0	79
1175	C17orf49	Cassette	0.217764	2.56367e-05	0.0866442	0.999846	1869.17	1801.94	1896.29	D1A3,6860708-6860728:6861299-6861319	D1A2,6860708-6860728:6860952-6860972	chr17:6860728-6861299:+	99.2926	99.5866	99.2576	99.802	99.8031	99.7481	99.8226	99.7902	99.7855	99.6892	99.4314	99.6245	31	4351	13	3132	27	3610	7	3528	8	4055	5	1980	12	6752	7	3330	6	2791	18	5773	30	5246	3	796
1178	RRAGB	Cassette	-10.4258	-14.1221	0.0312705	0.00987829	38.7778	34.2353	39.4583	D1A3,55765423-55765443:55772451-55772471	D1A2,55765423-55765443:55770464-55770484	chrX:55765443-55772451:+	8.69565	21.7391	5.55556	28.3333	10.5263	16.6667	4.32432	7.07965	3.07692	1.65289	1.73913	0	63	6	36	10	68	4	43	17	68	8	10	2	177	8	105	8	63	2	119	2	113	2	13	0
1179	SLC6A6	Cassette	-0.296127	-0.925957	0.0526287	0.150558	346.611	316.176	291.333	D1A3,14484448-14484468:14488716-14488736	D1A2,14484448-14484468:14484599-14484619	chr3:14484468-14488716:+	99.7373	100	99.8897	99.7875	99.8885	99.5475	99.4083	99.6904	99.4382	99.435	99.1354	98.0769	3	1139	0	733	1	906	2	939	1	896	2	440	4	672	1	322	1	177	2	352	3	344	1	51
1180	SRPK2	AltStart	1.237	7.01143	0.696701	0.0301954	210.556	205.059	211.042	D1A3,104816330-104816350:104631448-104631468	D2A3,104696488-104696508:104631448-104631468	chr7:104631468-104816577:-	11.4809	9.53545	9.45946	7.19178	11.5869	19.0476	12.3835	16.9492	8.52941	17.8201	15.6986	21.6667	532	69	370	39	402	42	271	21	351	46	68	16	658	93	392	80	311	29	475	103	537	100	47	13
1181	DNAJC7	Cassette	20.1283	6.72451	0.00599262	0.0894501	114.611	131.176	115	D1A3,37393362-37393382:37389160-37389180	D1A2,37393362-37393382:37393218-37393238	chr17:37389180-37393362:-	3.69318	5.09804	4.54545	4.73934	7.16418	1.05263	22.7273	21.8978	28.9062	12.931	13.9373	6.45161	339	13	242	13	273	13	201	10	311	24	94	1	204	60	107	30	91	37	303	45	247	40	58	4
1182	SSBP4	Cassette	0	0	#DIV/0!	#DIV/0!	17.8333	19.1176	17.7083	D1A3,18403496-18403516:18403809-18403829	D1A2,18403496-18403516:18403602-18403622	chr19:18403516-18403809:+	100	100	100	100	100	100	100	100	100	100	100	100	0	73	0	30	0	36	0	38	0	44	0	3	0	45	0	25	0	27	0	49	0	48	0	7
1185	BCAS3	Cassette	-19.0629	-6.66519	3.16799e-05	0.00369659	623.056	515.588	560.583	D1A3,56800617-56800637:56824119-56824139	D1A2,56800617-56800637:56812648-56812668	chr17:56800637-56824119:+	49.4778	50.6405	53.2599	47.5829	51.8721	44.5455	29.3068	32.8689	29.3252	42.1815	41.8582	44.6541	774	758	578	593	552	629	553	502	617	665	305	245	1703	706	819	401	576	239	599	437	607	437	88	71
1188	COL11A1	TwoMulx	0	0	#DIV/0!	#DIV/0!	19.3889	14.8235	18.2083	D1A2,103269259-103269279:103264456-103264476	D1A3,103269259-103269279:103264076-103264096	chr1:103263757-103269259:-	0	0	0	0	0	0	0	0	0	0	0	0	41	0	32	0	27	0	24	0	31	0	9	0	101	0	47	0	37	0	46	0	39	0	3	0
1189	EFNA1	Cassette	-3.9034	10.721	0.0432677	0.000285571	279.111	218.353	276.042	D1A3,153370714-153370734:153372829-153372849	D1A2,153370714-153370734:153372602-153372622	chr1:153370734-153372829:+	75.7417	76.2215	68.6076	72.6098	68.7339	74.2739	70.2497	67.5573	68.5771	84.4262	83.1536	82.6772	139	434	73	234	124	271	106	281	121	266	62	179	429	1013	255	531	159	347	114	618	125	617	22	105
1190	RBMX	Cassette	-0.211585	0.129952	0.497217	0.660735	10123.1	10044.8	9402.62	D1A3,135788841-135788861:135786460-135786480	D1A2,135788841-135788861:135787891-135787911	chrX:135786480-135788841:-	99.0896	99.0521	98.9602	98.8239	98.9913	97.3264	98.3355	98.6441	98.5075	98.8544	98.8322	98.8249	292	31781	206	21526	267	25410	224	18822	289	28363	134	4878	431	25462	200	14550	140	9240	235	20279	238	20143	30	2523
1193	BAT3	Cassette	-0.560863	-0.685998	0.250264	0.0414409	311.167	313.235	309.417	D1A3,31724954-31724974:31724487-31724507	D1A2,31724954-31724974:31724700-31724720	chr6:31724507-31724954:-	99.0033	99.802	99.2625	98.9957	99.1597	98.9831	99.2545	98.6434	98.0226	98.184	98.8426	98.5185	9	894	1	504	5	673	7	690	6	708	3	292	7	932	7	509	7	347	15	811	10	854	2	133
1194	ARHGEF7	Cassette	0	0	#DIV/0!	#DIV/0!	109.722	123.118	111.917	D1A3,110604319-110604339:110655636-110655656	D1A2,110604319-110604339:110609374-110609394	chr13:110604339-110655636:+	0	0	0	0	0	0	0	0	0	0	0	0	308	0	225	0	252	0	243	0	275	0	79	0	277	0	180	0	136	0	314	0	362	0	35	0
1196	UQCRB	Cassette	0	0.1638	#DIV/0!	0.42265	144.167	142.059	142.5	D1A3,97316915-97316935:97314611-97314631	D1A2,97316915-97316935:97315920-97315940	chr8:97314631-97316915:-	0	0	0	0	0	0	0	0	0	0.4914	0	0	376	0	234	0	299	0	277	0	302	0	102	0	523	0	272	0	210	0	405	2	358	0	60	0
1197	NEK1	Cassette	-25.2799	-2.83047	0.00118517	0.647678	59.2778	54.8235	55.5833	D1A3,170695534-170695554:170666037-170666057	D1A2,170695534-170695554:170666558-170666578	chr4:170666057-170695534:-	29.2398	41.3462	30.9353	28.7129	27.5	38.7755	12.7962	6.54206	3.07692	25.3731	24.3902	40	121	50	61	43	96	43	72	29	87	33	30	19	184	27	100	7	63	2	100	34	93	30	6	4
1200	MBD1	Cassette	21.9196	20.1781	0.0229841	0.0367462	28.5556	24.5294	27.0417	D1A3,46053044-46053064:46050166-46050186	D1A2,46053044-46053064:46051888-46051908	chr18:46050186-46053044:-	71.25	61.5385	67.2131	47.2222	72.2222	29.4118	82	76.1364	82.0513	84.3137	79.2208	71.4286	23	57	15	24	20	41	19	17	15	39	12	5	18	82	21	67	7	32	8	43	16	61	2	5
1201	RSRC2	Cassette	-2.05942	0.0643646	0.0237545	0.950324	96.0556	95.5294	92.4583	D1A3,121577347-121577367:121572779-121572799	D1A2,121577347-121577367:121573386-121573406	chr12:121572799-121577347:-	1.08696	2.1978	1.38889	4.90798	3.55556	1.36986	0	1.07527	0	1.65289	1.79372	4	273	3	178	4	213	3	155	8	217	8	72	1	266	0	184	2	142	0	238	4	219	4	24	1
1207	C7orf44	Cassette	0.868429	-0.0504495	0.240031	0.728813	123.667	168.824	133.833	D1A3,43735552-43735572:43654756-43654776	D1A2,43735552-43735572:43671826-43671846	chr7:43654776-43735552:-	0	0	0	0	0	0.724638	1.81818	0	1.14943	0	0.21097	0	420	0	274	0	360	0	316	0	377	0	137	1	162	3	89	0	86	1	467	0	473	1	45	0
1209	BCAS1	MulSkip	-5.48007	4.62973	0.381819	0.497328	33.3333	28.7647	27.3333	D1A3,52025334-52025354:52003621-52003641	D1A2,52025334-52025354:52016999-52017019	chr20:52003641-52025334:-	88.3333	83.8983	85.7143	93.2203	87.6404	90.3846	73.913	90.9091	83.3333	96.6667	81.8182	100	14	106	19	99	6	36	4	55	11	78	5	47	18	51	3	30	3	15	1	29	4	18	0	4
1210	GLG1	Cassette	2.98763	-0.160164	0.111437	0.929379	598.778	584.706	568.75	D1A3,73198055-73198075:73100304-73100324	D1A2,73198055-73198075:73123532-73123552	chr16:73100324-73198055:-	94.8514	95.8485	96.1138	92.6203	94.7368	86.0577	96.2963	96.1655	96.6154	93.4251	94.4794	91.7293	97	1787	57	1316	56	1385	69	866	74	1332	29	179	70	1820	38	953	22	628	86	1222	79	1352	11	122
1211	DPAGT1	Cassette	0.0150421	0.0150421	0.363217	0.363217	528.667	470.882	499.958	D1A3,118477414-118477434:118476743-118476763	D1A2,118477414-118477434:118477038-118477058	chr11:118476763-118477414:-	100	100	100	99.9097	100	100	100	100	100	100	100	100	0	1178	0	956	0	909	1	1107	0	1371	0	446	0	1966	0	976	0	606	0	1114	0	1215	0	154
1212	SYNCRIP	Alt5Prime	-0.282842	-0.147852	0.103856	0.471464	2081.06	1934.12	1880.29	D1A3,86389023-86389043:86385834-86385854	D2A3,86388918-86388938:86385834-86385854	chr6:86385854-86389124:-	98.7763	98.5317	98.1299	99.1228	98.5302	98.9049	98.3762	98.4421	98.3311	98.7785	98.4064	98.3696	68	5489	56	3758	97	5090	46	5198	79	5296	35	3161	72	4362	37	2338	38	2239	44	3558	56	3458	9	543
1213	BAX	Cassette	11.0836	6.74348	6.05494e-05	0.0197692	100.111	98	103.625	D1A3,54150648-54150668:54151266-54151286	D1A2,54150648-54150668:54150755-54150775	chr19:54150668-54151266:+	76.5766	79.8611	78.8288	79.7753	81.9512	84.6154	90.9091	92.4242	90.7216	85.6688	90	85.3659	52	170	29	115	47	175	36	142	37	168	10	55	34	340	15	183	18	176	45	269	33	297	6	35
1214	PLOD2	Cassette	10.5111	5.68254	0.0445242	0.213889	4695.39	2488.12	3964.71	D1A3,147279592-147279612:147277352-147277372	D1A2,147279592-147279612:147278381-147278401	chr3:147277372-147279592:-	94.4636	95.5067	93.2475	85.7095	91.1912	69.9499	99.0015	98.9383	98.6276	92.2173	94.9312	94.9333	499	8514	278	5909	425	5869	428	2567	616	6377	180	419	281	27861	162	15097	124	8911	318	3768	313	5862	19	356
1215	ELK1	Cassette	0.478468	1.51541	0.832872	0.440589	229.5	216.529	214.333	D1A3,47394765-47394785:47385798-47385818	D1A2,47394765-47394785:47394349-47394369	chrX:47385818-47394765:-	82.4653	87.5502	86.9792	81.3043	82.4324	75.4601	83.9771	80.7292	84.8249	84.7495	83.682	84.2105	101	475	62	436	75	501	86	374	91	427	40	123	112	587	74	310	39	218	70	389	78	400	12	64
1217	C14orf94	Cassette	0.636167	1.10974	0.327546	0.0363745	102.944	87.9412	103.792	D1A3,22491376-22491396:22486760-22486780	D1A2,22491376-22491396:22489439-22489459	chr14:22486780-22491376:-	99.095	97.9592	97.7444	97.8022	99.4253	100	100	98.4962	99.4253	99.6587	99.6835	100	2	219	3	144	3	130	4	178	1	173	0	74	0	482	4	262	1	173	1	292	1	315	0	29
1219	PIGU	Cassette	-0.0852686	0.117234	0.641316	0.214371	899.667	913.706	918.625	D1A3,32686079-32686099:32640052-32640072	D1A2,32686079-32686099:32667584-32667604	chr20:32640072-32686079:-	99.7472	99.4536	99.7745	99.3824	99.8099	99.8586	99.3833	99.8677	99.5062	99.8143	99.7798	99.7706	6	2367	9	1638	4	1770	11	1770	4	2100	1	706	19	3062	2	1510	6	1209	5	2687	6	2719	1	435
1220	NUP98	Alt5Prime	2.14349	-6.56376	0.140598	0.143652	251	256.235	244.833	D1A3,3738344-3738364:3731194-3731214	D2A3,3738293-3738313:3731194-3731214	chr11:3731214-3738432:-	19.9461	18.5615	26.6187	22.51	22.1726	22.1311	25.2276	23.0233	24.1497	19.9396	16.48	9.85915	594	148	351	80	408	148	389	113	523	149	95	27	575	194	331	99	223	71	530	132	522	103	64	7
1221	BTN2A1	Cassette	2.64981	12.0936	0.698753	0.311495	25.1667	21.1176	25.0417	D1A3,26568015-26568035:26571450-26571470	D1A2,26568015-26568035:26571003-26571023	chr6:26568035-26571450:+	48.9362	22.2222	44	43.75	48.7179	63.1579	55.2083	43.9024	44.2308	58.9744	41.2698	71.4286	24	23	28	8	28	22	18	14	20	19	7	12	43	53	46	36	29	23	32	46	37	26	2	5
1222	TTC7B	Cassette	0.391328	0.792817	0.745765	0.367288	131.722	177.647	143.708	D1A3,90146838-90146858:90129703-90129723	D1A2,90146838-90146858:90139380-90139400	chr14:90129723-90146838:-	2.82353	3.19489	2.38727	1.51976	3.02198	1.47059	4.54545	0.980392	2.85714	3.60169	1.87617	4.10959	413	12	303	10	368	9	324	5	353	11	134	2	210	10	101	1	102	3	455	17	523	10	70	3
1223	PUM1	Cassette	20.2954	16.8694	0.0250395	0.0866621	36.0556	42.9412	34	D1A3,31226745-31226765:31220216-31220236	D1A2,31226745-31226765:31225592-31225612	chr1:31220236-31226745:-	2.29008	4.87805	2.46914	3.19149	6.36364	1.51515	17.0732	29.1667	25	11.1111	29.8507	20	128	3	78	4	79	2	91	3	103	7	65	1	34	7	17	7	15	5	80	10	47	20	8	2
1225	STK4	Cassette	-2.23848	-3.91737	0.0733734	0.000897765	191.056	195	195.125	D1A3,43087165-43087185:43137072-43137092	D1A2,43087165-43087185:43115140-43115160	chr20:43087185-43137072:+	4.78469	6.19195	7.80856	3.94366	5.34521	3.73134	1.55367	3.81679	3.81679	1.21739	1.93322	1	398	20	303	20	366	31	341	14	425	24	129	5	697	11	378	15	252	10	568	7	558	11	99	1
1226	PUM1	Cassette	25.2455	3.33471	1.45433e-05	0.27715	187.778	206.941	186.708	D1A3,31211415-31211435:31199395-31199415	D1A2,31211415-31211435:31210324-31210344	chr1:31199415-31211415:-	58.8346	46.4674	55.6338	48.4615	54.2169	56.2874	75.9465	79.4776	80.2632	59.1255	58.0517	52.7778	219	313	197	171	189	237	268	252	228	270	73	94	108	341	55	213	30	122	215	311	211	292	34	38
1231	HNRNPD	Cassette	-2.61197	-1.17341	0.0112519	0.18158	12510.2	13824.8	11827.9	D1A3,83496972-83496992:83495558-83495578	D1A2,83496972-83496992:83496840-83496860	chr4:83495578-83496972:-	9.0934	8.19829	8.53147	7.06985	9.34283	4.82377	5.01378	5.69192	4.98819	6.88809	7.2135	5.908	33190	3320	24982	2231	32046	2989	27459	2089	28266	2913	16850	854	23435	1237	12410	749	9657	507	27306	2020	22986	1787	4316	271
1233	INF2	Cassette	-17.9054	-16.1258	7.73288e-06	1.44246e-05	252.611	286.706	244.625	D1A3,104252218-104252238:104256176-104256196	D1A2,104252218-104252238:104252665-104252685	chr14:104252238-104256176:+	17.7515	19.1358	23.7637	23.3284	21.2121	25.3333	2.12766	4.29043	5.12821	6.25	4.92063	5.71429	695	150	393	93	555	173	516	157	468	126	224	76	414	9	290	13	185	10	585	39	599	31	66	4
1234	FAM48A	Cassette	-3.99483	-2.97216	0.517429	0.466141	22.1111	23.4706	21.0833	D1A3,36484328-36484348:36481926-36481946	D1A2,36484328-36484348:36482772-36482792	chr13:36481946-36484328:-	90.2778	95.2381	93.5484	88.1356	75.4717	91.8919	75.7576	91.3043	88.2353	82.4561	85	90.9091	7	65	2	40	4	58	7	52	13	40	3	34	8	25	2	21	2	15	10	47	6	34	1	10
1235	SFRS7	Cassette	-6.78098	1.12785	0.0134777	0.389862	2018.22	2186.82	1979.38	D1A3,38827339-38827359:38825813-38825833	D1A2,38827339-38827359:38826805-38826825	chr2:38825833-38827339:-	91.5125	91.5261	91.6607	90.4308	92.0927	89.4834	85.5105	85.248	82.2517	91.428	91.0272	94.2815	523	5639	402	4342	469	5155	422	3988	382	4449	228	1940	579	3417	348	2011	361	1673	464	4949	456	4626	39	643
1236	BCL11B	Cassette	0.214753	1.78613	0.956037	0.71703	11.8889	11.8824	10.9583	D1A3,98793560-98793580:98712265-98712285	D1A2,98793560-98793580:98767627-98767647	chr14:98712285-98793560:-	19.0476	0	0	4.7619	0	0	0	5.88235	6.66667	5.26316	12	0	17	4	29	0	30	0	20	1	38	0	14	0	29	0	16	1	14	1	18	1	22	3	5	0
1238	KIAA1830	Cassette	-14.0375	-4.47221	0.127254	0.448281	13.2778	17.1765	14.2917	D1A3,64528237-64528257:64518682-64518702	D1A2,64528237-64528257:64519987-64520007	chr18:64518702-64528237:-	87.5	100	100	97.5	93.5484	92.3077	70.5882	90.9091	81.8182	85.9649	86.0465	100	7	49	0	27	0	33	1	39	2	29	1	12	5	12	1	10	2	9	8	49	6	37	0	4
1239	NFAT5	Cassette	-13.4164	-11.2141	0.000532453	0.00250177	376.444	288.353	343.792	D1A3,68157758-68157778:68217806-68217826	D1A2,68157758-68157778:68159898-68159918	chr16:68157778-68217806:+	48.5294	49.6212	47.2362	46.4696	44.5816	38.5892	35.0591	30.5066	31.6988	34.1679	32.2034	37.5	420	396	266	262	315	282	326	283	404	325	148	93	1154	623	631	277	390	181	447	232	480	228	55	33
1240	ING1	AltStart	0	-0.0259403	#DIV/0!	0.42265	472.056	490.176	467.917	D1A3,110163914-110163934:110169576-110169596	D2A3,110164613-110164633:110169576-110169596	chr13:110163610-110169576:+	100	100	100	100	100	100	100	100	100	99.9222	100	100	0	1334	0	993	0	1024	0	1024	0	1225	0	493	0	1297	0	648	0	459	1	1284	0	1261	0	187
1242	UBTF	Cassette	9.32274	-1.45515	0.00235368	0.48278	1260.17	1187.88	1142.29	D1A3,39645712-39645732:39644880-39644900	D1A2,39645712-39645732:39645328-39645348	chr17:39644900-39645712:-	60.3034	62.3454	63.4262	64.7781	60.8709	72.0032	73.6724	73.9455	72.214	60.7394	63.6818	63.0769	1387	2107	944	1563	1234	2140	889	1635	1258	1957	348	895	818	2289	488	1385	374	972	892	1380	799	1401	96	164
1243	HRNBP3	Cassette	6.26154	17.1522	0.283626	0.0480813	24.1111	16.7059	18.75	D1A3,74611749-74611769:74609301-74609321	D1A2,74611749-74611769:74610911-74610931	chr17:74609321-74611749:-	21.2121	22.0339	43.75	16.6667	34.6939	14.2857	36.8932	27.7778	30.4348	50	44.4444	33.3333	52	14	46	13	9	7	45	9	32	17	24	4	65	38	26	10	16	7	2	2	5	4	2	1
1244	ANK3	Cassette	1.53242	-0.595238	0.550875	0.363217	21.2222	15	18.125	D1A3,61512378-61512398:61510362-61510382	D1A2,61512378-61512398:61511920-61511940	chr10:61510382-61512378:-	3.57143	0	0	0	0	0	0	6.38298	0	0	0	0	54	2	44	0	25	0	18	0	49	0	10	0	116	0	44	3	17	0	19	0	28	0	6	0
1245	CARM1	Cassette	20.7628	18.0751	9.93058e-05	0.00234871	143.5	115.706	133.042	D1A3,10892783-10892803:10893290-10893310	D1A2,10892783-10892803:10893050-10893070	chr19:10892803-10893290:+	66.5635	60	68.3824	66.3755	59.3985	64.9254	82.199	85.4701	87.4419	78.2772	83.0565	85.7143	108	215	88	132	86	186	77	152	108	158	47	87	102	471	51	300	27	188	58	209	51	250	6	36
1247	RALGPS2	Cassette	7.15869	-5.6235	0.169588	0.045013	43.5556	31.7647	37.9167	D1A3,177125434-177125454:177129676-177129696	D1A2,177125434-177125454:177127987-177128007	chr1:177125454-177129676:+	66.1017	74.6032	63.2911	76.1905	71.0843	73.3333	82.1229	70.8333	80.8219	63.3803	65.3846	66.6667	40	78	16	47	29	50	15	48	24	59	8	22	32	147	28	68	14	59	26	45	18	34	1	2
1249	HISPPD1	Cassette	7.58233	11.404	0.0811913	0.0501519	256.833	246.353	231.708	D1A3,102548324-102548344:102554441-102554461	D1A2,102548324-102548344:102549919-102549939	chr5:102548344-102554441:+	27.0572	27.1552	22.9068	26.5866	22.7848	34.8624	29.635	34.8571	38.9313	31.7618	42.2175	40.9091	523	194	338	126	488	145	428	155	549	162	142	76	482	203	228	122	160	102	275	128	271	198	39	27
1250	TEAD4	Cassette	-0.0439596	0.0941342	0.856545	0.520523	420.722	437.353	415.167	D1A3,2991639-2991659:2997971-2997991	D1A2,2991639-2991659:2996824-2996844	chr12:2991659-2997971:+	99.6708	99.5731	99.4258	99.8802	99.8024	100	99.7436	99.3007	100	99.636	99.8225	100	4	1211	4	933	6	1039	1	834	2	1010	0	361	3	1167	4	568	0	426	4	1095	2	1125	0	165
1251	MBNL2	Cassette	24.4277	18.7882	1.66082e-05	0.0813471	155.111	103	131.417	D1A3,96797302-96797322:96807736-96807756	D1A2,96797302-96797322:96807050-96807070	chr13:96797322-96807736:+	53.5411	64.2157	54.2553	56.8465	60.6178	54.5455	79.9383	80.8673	84.4884	68.7117	71.4286	88.2353	164	189	73	131	129	153	104	137	102	157	50	60	130	518	75	317	47	256	51	112	52	130	2	15
1252	ODF2	Cassette	0.35601	-0.677497	0.213864	0.518077	473.222	485.882	434.958	D1A3,130261737-130261757:130263041-130263061	D1A2,130261737-130261757:130262612-130262632	chr9:130261757-130263041:+	99.7035	98.4909	99.8413	99.6885	99.5172	99.6552	99.5163	100	100	99.5694	99.7661	97.0803	4	1345	15	979	2	1258	4	1280	7	1443	2	578	4	823	0	407	0	367	4	925	2	853	4	133
1253	MYO5A	Cassette	-9.24401	-2.41499	0.0158238	0.141386	161.611	156.412	154.917	D1A3,50425849-50425869:50419863-50419883	D1A2,50425849-50425869:50422666-50422686	chr15:50419883-50425849:-	92.2078	85.8044	92.1671	91.3183	89.3733	87.9518	83.8912	80.0654	77.7228	85.8726	87.1046	89.1892	36	426	45	272	30	353	27	284	39	328	10	73	77	401	61	245	45	157	51	310	53	358	4	33
1254	BAT2D1	Cassette	2.43932	-6.37714	0.221254	0.0236872	394	444.706	402.125	D1A3,169824247-169824267:169827348-169827368	D1A2,169824247-169824267:169826913-169826933	chr1:169824267-169827348:+	56.3847	50.4274	47.4099	58.0717	53.0144	56.2319	56.8071	54.6875	56.5934	48.2275	44.4637	48.9474	526	680	406	413	467	421	374	518	491	554	151	194	441	580	232	280	158	206	628	585	642	514	97	93
1257	MPHOSPH9	Cassette	5.75585	-0.561616	0.00707897	0.859104	247.889	279.353	256.042	D1A3,122280760-122280780:122273607-122273627	D1A2,122280760-122280780:122278052-122278072	chr12:122273627-122280760:-	15.6164	17.1362	18.146	17.3184	13.3891	10.241	21.5768	19.3122	22.3022	12.015	12.2237	20	616	114	353	73	415	92	444	93	621	96	149	17	567	156	305	73	216	62	703	96	675	94	92	23
1260	USP15	Cassette	6.9054	-1.74881	0.282177	0.845543	30	24.2353	29.25	D1A3,61005961-61005981:61035378-61035398	D1A2,61005961-61005981:61029268-61029288	chr12:61005981-61035378:+	61.0169	72.2222	71.6981	77.7778	66.6667	100	84.6154	78.125	82.6667	75	61.1111	83.3333	23	36	10	26	15	38	10	35	19	38	0	8	22	121	14	50	13	62	21	63	28	44	1	5
1262	CLN3	Cassette	0.803827	0.695968	0.273815	0.342936	105.944	94.3529	109.458	D1A3,28408111-28408131:28406543-28406563	D1A2,28408111-28408131:28407464-28407484	chr16:28406563-28408111:-	98.6425	99.4286	100	100	100	95.9459	99.8031	99.6169	100	99.7118	99.3846	100	3	218	1	174	0	180	0	138	0	167	3	71	1	507	1	260	0	183	1	346	2	323	0	48
1266	DPP8	Cassette	-10.3351	-6.22597	3.60753e-05	0.000553831	445.389	485.176	463.833	D1A3,63596876-63596896:63591935-63591955	D1A2,63596876-63596896:63595162-63595182	chr15:63591955-63596876:-	18.159	18.2464	17.2932	16.9371	16.6667	12.3288	6.97368	4.98177	6.85484	10.8548	10.9609	9.32203	978	217	690	154	660	138	819	167	825	165	320	45	1414	106	782	41	462	34	1314	160	1251	154	214	22
1268	RAD51L3	Cassette	-13.6842	-9.62535	0.0903295	0.166478	117.111	127.647	112.083	D1A3,30470242-30470262:30458559-30458579	D1A2,30470242-30470262:30469731-30469751	chr17:30458579-30470242:-	51.8072	53.4247	51.8634	44.5993	41.9263	46.4286	43.75	33.1034	27.1186	46.9314	38.6617	30.5556	160	172	102	117	155	167	159	128	205	148	75	65	108	84	97	48	86	32	147	130	165	104	25	11
1269	PAM	Cassette	-0.0496978	3.14182	0.986304	0.431394	48.8333	59	57.0417	D1A3,102230976-102230996:102277536-102277556	D1A2,102230976-102230996:102264958-102264978	chr5:102230996-102277536:+	86.1789	82.8947	88.6364	92.1569	89.3443	96	86.3095	88.0435	93.1034	93.9759	96.5686	86.4865	17	106	13	63	10	78	8	94	13	109	2	48	23	145	11	81	4	54	15	234	7	197	5	32
1271	RASA1	AltStart	-0.776025	4.35079	0.890971	0.353158	20.7778	19.8235	21.75	D2A3,86600608-86600628:86662920-86662940	D1A3,86600543-86600563:86662920-86662940	chr5:86599906-86662920:+	95.6522	88.2353	87.5	76	94.4444	100	86.5385	97.6744	84.375	92.1875	91.7808	100	2	44	4	30	6	42	6	19	2	34	0	6	14	90	1	42	5	27	5	59	6	67	0	11
1276	PTK7	Alt5_Cassette	0.874275	0.749076	0.222167	0.323009	145.833	145.765	148.833	D1A3,43217737-43217757:43219132-43219152	D2A3,43217995-43218015:43219132-43219152	chr6:43217646-43219132:+	94.2857	94.6565	94.702	93.4363	94.3343	95.283	94.4554	95.2899	96.2264	94.1704	95.2719	96.1538	20	330	14	248	16	286	17	242	20	333	5	101	28	477	13	263	8	204	26	420	20	403	3	75
1280	PUM1	Cassette	-3.62361	-0.785493	0.206744	0.5221	140.722	127.471	131.75	D1A3,31274229-31274249:31238074-31238094	D1A2,31274229-31274249:31240634-31240654	chr1:31238094-31274229:-	98.1132	97.491	98.4314	96.8847	99.3485	96.063	91.5433	92.7126	98.0392	98.1273	97.6821	95	7	364	7	272	4	251	10	311	2	305	5	122	40	433	18	229	3	150	5	262	7	295	3	57
1281	CREBBP	Cassette	-4.80613	-5.63805	0.525101	0.631492	12.0556	9.35294	10.8333	D1A3,3783387-3783407:3772908-3772928	D1A2,3783387-3783407:3782076-3782096	chr16:3772928-3783387:-	93.9394	100	95	88.8889	96	100	93.5484	100	78.9474	70	100	100	2	31	0	11	1	19	3	24	1	24	0	20	2	29	0	31	4	15	6	14	0	21	0	2
1282	STXBP1	Cassette	0.287195	-0.330185	0.626663	0.147713	140.889	176.765	150.958	D1A3,129484640-129484660:129492874-129492894	D1A2,129484640-129484660:129486467-129486487	chr9:129484660-129492874:+	0.669643	0.321543	0.271739	0	0.906344	1.02041	0	1.70455	0.75188	0.187617	0.416667	0	445	3	310	1	367	1	266	0	328	3	194	2	307	0	173	3	132	1	532	1	478	2	74	0
1283	HMMR	Cassette	-0.872354	0.826729	0.572006	0.536874	137.056	145.294	119.875	D1A3,162824366-162824386:162829224-162829244	D1A2,162824366-162824386:162827287-162827307	chr5:162824386-162829224:+	5.9761	2.25806	4.7619	3.08642	2.75229	0	3.7234	3.07692	0	5.33981	2.20994	4.34783	472	30	303	7	340	17	314	10	424	12	131	0	181	7	126	4	89	0	195	11	177	4	22	1
1284	C17orf49	Cassette	0.583853	3.76495	0.278748	0.0280629	52.2222	45.4706	48.3333	D1A3,6859179-6859199:6860537-6860557	D1A2,6859179-6859199:6859816-6859836	chr17:6859199-6860537:+	3.73832	4.71698	5.78512	5.19481	3.57143	3.22581	4.71204	5.50459	4.65116	9.82143	7.44681	7.14286	103	4	101	5	114	7	73	4	108	4	30	1	182	9	103	6	82	4	101	11	87	7	13	1
1286	CACNA1G	Cassette	-1.53815	-0.21228	0.0718769	0.603508	157.722	145.882	127.958	D1A3,46040359-46040379:46047720-46047740	D1A2,46040359-46040379:46042241-46042261	chr17:46040379-46047720:+	99.6485	100	100	100	99.5633	100	98.6667	97.4359	98.8889	100	98.9691	100	2	567	0	385	0	426	0	410	2	456	0	159	3	222	3	114	1	89	0	120	1	96	0	15
1287	NEDD4L	Cassette	-4.11483	-0.833333	0.332805	0.42265	13.2778	13.5882	14	D1A3,54152084-54152104:54159889-54159909	D1A2,54152084-54152104:54159249-54159269	chr18:54152104-54159889:+	100	100	100	100	100	100	98.1818	100	89.4737	97.5	100	100	0	27	0	27	0	30	0	22	0	28	0	6	1	54	0	25	2	17	1	39	0	50	0	7
1288	BAT2L	Cassette	-3.62822	5.28673	0.469764	0.598512	83.0556	79.2353	77.4583	D1A3,133338912-133338932:133342951-133342971	D1A2,133338912-133338932:133339661-133339681	chr9:133338932-133342951:+	22.8311	35.3846	34.6821	22.8916	30.7339	22.2222	17.5214	25.5319	30.4348	41.3043	42.2619	16.6667	169	50	84	46	113	60	128	38	151	67	77	22	193	41	105	36	80	35	108	76	97	71	10	2
1289	PTPN6	Alt3Prime	0.205476	-0.3699	0.616758	0.179411	103.167	79	86.7917	D1A3,6939839-6939859:6940229-6940249	D1A2,6939839-6939859:6940086-6940106	chr12:6939859-6940369:+	0	1.25786	0	0.961538	0	0	0.7109	1.01523	0	0	0	0	247	0	157	2	199	0	206	2	216	0	88	0	419	3	195	2	121	0	92	0	110	0	24	0
1291	DAB2	Cassette	16.1661	16.0084	0.00639465	0.00646575	71.6111	88.9412	85.0833	D1A3,39424163-39424183:39417455-39417475	D1A2,39424163-39424183:39419110-39419130	chr5:39417475-39424163:-	75	83.6601	96.9697	81.8966	89.1026	72.973	98.2993	100	100	100	100	97.8261	48	144	25	128	4	128	21	95	17	139	10	27	5	289	0	130	0	79	0	324	0	383	1	45
1292	SSBP3	Cassette	0	0	#DIV/0!	#DIV/0!	33.6667	32.3529	35.3333	D1A3,54496329-54496349:54490101-54490121	D1A2,54496329-54496349:54495427-54495447	chr1:54490121-54496329:-	100	100	100	100	100	100	100	100	100	100	100	100	0	55	0	44	0	59	0	54	0	96	0	50	0	27	0	103	0	118	0	99	0	43	0	100
1295	MFN2	Cassette	-1.36161	-5.58984	0.136024	0.00109106	272.389	280.588	272.208	D1A3,11964738-11964758:11971808-11971828	D1A2,11964738-11964758:11965166-11965186	chr1:11964758-11971808:+	9.80966	11.215	14.0376	9.89474	11.0544	9.18919	9.73349	8.75486	10.0271	6.15797	5.67282	4	616	67	475	60	594	97	428	47	523	65	168	17	779	84	469	45	332	37	701	46	715	43	120	5
1296	ACLY	Cassette	7.21238	3.99503	2.48527e-06	0.000639383	4837.06	4046.82	4397	D1A3,37307527-37307547:37302933-37302953	D1A2,37307527-37307547:37306408-37306428	chr17:37302953-37307527:-	83.4487	83.376	82.6067	83.9628	85.4983	84.6921	91.1945	91.6304	90.6045	88.1204	88.5358	87.1212	2008	10124	1493	7488	1887	8962	1206	6314	1496	8820	537	2971	1492	15452	808	8846	673	6490	991	7351	1039	8024	136	920
1297	DAB2	Cassette	-12.8321	-2.60532	0.000376477	0.0285563	208.333	269.824	258.333	D1A3,39424657-39424677:39419110-39419130	D1A2,39424657-39424677:39424206-39424226	chr5:39419130-39424657:-	96.8932	97.7099	97.29	97.8552	97.5309	99.1803	86.2069	84.2672	84.2593	96.3093	94.8007	94.3038	16	499	9	384	10	359	8	365	12	474	1	121	112	700	73	391	34	182	42	1096	60	1094	9	149
1298	KIAA0621	Cassette	7.93997	1.89143	0.0185043	0.771981	91.7778	62	76.75	D1A3,142507119-142507139:142573754-142573774	D1A2,142507119-142507139:142566955-142566975	chr5:142507139-142573754:+	86.0169	91.7526	90	80.7692	85.8156	76.3158	92.3645	92.3077	94.4828	91.3978	93.4211	76.1905	33	203	16	178	18	162	20	84	20	121	9	29	31	375	16	192	8	137	8	85	5	71	5	16
1299	ANXA11	Cassette	-17.5994	-4.35892	0.000206927	0.472366	184	156.118	168.333	D1A3,81955078-81955098:81922585-81922605	D1A2,81955078-81955098:81925871-81925891	chr10:81922605-81955078:-	32.9218	32.6241	31.0513	38.4365	35.7558	23.4375	14.6646	16	13.6508	33.237	32.4324	18.3673	326	160	190	92	282	127	189	118	221	123	98	30	547	94	336	64	272	43	231	115	225	108	40	9
1300	CAMK2G	Cassette	-15.0799	-4.33849	0.0391427	0.474324	72.8333	66.0588	68.5417	D1A3,75267231-75267251:75255091-75255111	D1A2,75267231-75267251:75257865-75257885	chr10:75255111-75267231:-	6.14035	16.568	13.1148	16.4179	13.1387	44.4444	2.72374	4.90798	2.04082	16.9231	11.6402	13.3333	214	14	141	28	159	24	56	11	119	18	5	4	250	7	155	8	96	2	108	22	167	22	13	2
1301	CPEB2	Cassette	-9.89303	-3.20733	0.00205464	0.450499	99.5556	81.4706	98.6667	D1A3,14618288-14618308:14627909-14627929	D1A2,14618288-14618308:14619059-14619079	chr4:14618308-14627909:+	6.98925	14.5161	15.4472	12	9.09091	18.75	2.25564	2.77778	3.68421	15.1079	9.9631	3.7037	173	13	106	18	104	19	132	18	170	17	39	9	520	12	245	7	183	7	236	42	244	27	26	1
1302	FKBP5	Cassette	0.253148	0.249884	0.600593	0.601047	105.278	105.882	96.25	D1A3,35673002-35673022:35662852-35662872	D1A2,35673002-35673022:35666955-35666975	chr6:35662872-35673002:-	99.4751	99.1304	99.2453	99.0783	99.6552	97.7778	100	99.1453	98.7952	98.8439	99.0868	100	2	379	2	228	2	263	2	215	1	289	2	88	0	222	1	116	1	82	2	171	2	217	0	23
1303	BBX	Cassette	-0.0620413	-0.319051	0.881178	0.332928	123.222	114.059	110.75	D1A3,108847426-108847446:108911988-108912008	D1A2,108847426-108847446:108863364-108863384	chr3:108847446-108911988:+	0	0	1.60643	0.440529	0.815217	0	0.25974	0.985222	0	0.473934	0	0	353	0	227	0	245	4	226	1	365	3	75	0	384	1	201	2	131	0	210	1	210	0	19	0
1305	MPDZ	Cassette	7.26279	-2.73135	0.176488	0.370956	37.6111	41.7647	38	D1A3,13137546-13137566:13130128-13130148	D1A2,13137546-13137566:13133543-13133563	chr9:13130148-13137546:-	4.58716	6.75676	5.26316	2.53165	7.36842	4.16667	6.30631	12.069	18.75	7.14286	0	0	104	5	69	5	90	5	77	2	88	7	23	1	104	7	51	7	26	6	104	8	114	0	9	0
1306	FLNB	Cassette	1.17773	-3.50498	4.22047e-05	0.0427362	5234.67	3945.88	4348.38	D1A3,58099276-58099296:58103416-58103436	D1A2,58099276-58099296:58102624-58102644	chr3:58099296-58103416:+	98.5024	98.7246	98.45	98.1021	98.8758	98.7377	99.8349	99.7684	99.6262	93.741	95.0235	96.4169	194	12760	115	8902	202	12830	197	10183	129	11346	85	6649	25	15119	21	9046	24	6397	303	4538	233	4449	22	592
1308	KCNMA1	Cassette	0	0	#DIV/0!	#DIV/0!	26.5556	26	22.2917	D1A3,78344699-78344719:78339840-78339860	D1A2,78344699-78344719:78343881-78343901	chr10:78339860-78344699:-	0	0	0	0	0	0	0	0	0	0	0	0	75	0	53	0	95	0	57	0	54	0	51	0	38	0	25	0	30	0	25	0	31	0	1	0
1309	CD47	Cassette	23.274	37.4736	0.0410511	0.0245031	17.6111	8.11765	15.7917	D1A3,109252114-109252134:109248809-109248829	D1A2,109252114-109252134:109251168-109251188	chr3:109248829-109252114:-	22.2222	60	31.8182	42.8571	17.3913	0	53.4483	56.0606	47.4576	69.5652	80	50	14	4	2	3	15	7	4	3	19	4	1	0	54	62	29	37	31	28	7	16	7	28	2	2
1311	TCERG1	Cassette	21.4019	5.85841	0.00113719	0.155292	289.111	294	274.375	D1A3,145823529-145823549:145829299-145829319	D1A2,145823529-145823549:145828096-145828116	chr5:145823549-145829299:+	20.2937	23.913	20.7101	19.398	20.1426	8.35031	44.5255	40.0407	36.0434	24.6715	29.3076	20	597	152	315	99	670	175	482	116	448	113	450	41	380	305	295	197	236	133	516	169	439	182	60	15
1313	SNAP25	Cassette	-0.180379	-0.0245449	0.115908	0.485573	1767.72	1682.94	1617.38	D1A3,10206354-10206374:10221808-10221828	D1A2,10206354-10206374:10213371-10213391	chr20:10206374-10221808:+	99.7085	99.8977	99.8802	99.7904	99.8514	99.784	99.7774	99.5318	99.6057	99.8067	99.7616	99.8141	17	5814	4	3905	4	3334	8	3809	7	4705	5	2310	10	4483	10	2126	5	1263	6	3098	8	3348	1	537
1314	DAZAP1	Cassette	-1.75298	0.00515931	0.000537739	0.996114	307.167	313.529	298.167	D1A3,1373375-1373395:1379840-1379860	D1A2,1373375-1373395:1376876-1376896	chr19:1373395-1379840:+	98.1352	98.6014	97.9644	98.2609	98.3498	98.2456	96.274	96.5066	96.7391	96.7862	98.008	100	16	842	8	564	16	770	10	565	15	894	3	168	31	801	16	442	12	356	26	783	15	738	0	65
1317	GGCT	Cassette	-0.990297	-10.3303	0.87138	0.409256	83.3889	100.529	87.3333	D1A3,30510709-30510729:30505059-30505079	D1A2,30510709-30510729:30506802-30506822	chr7:30505079-30510709:-	68.0147	66.0714	66.3594	70.1493	76.2846	93.1818	78.0347	74.4681	64.557	71.7608	73.8007	43.4783	87	185	57	111	73	144	60	141	60	193	3	41	38	135	24	70	28	51	85	216	71	200	13	10
1319	DDAH2	Cassette	-2.63074	1.28018	0.46039	0.707254	219	163.529	207.167	D1A3,31805806-31805826:31804481-31804501	D1A2,31805806-31805826:31804961-31804981	chr6:31804501-31805806:-	95.6217	97.832	97.1989	88.6364	96.4968	79.4118	90.3758	92.4149	86.9159	91.2821	96.0396	94.1176	25	546	8	361	10	347	15	117	11	303	7	27	105	986	49	597	56	372	34	356	24	582	2	32
1320	KCNIP2	Alt3Prime	0	0	#DIV/0!	#DIV/0!	17.7778	14.5882	16.875	D1A3,103578821-103578841:103578423-103578443	D1A2,103578821-103578841:103578444-103578464	chr10:103578373-103578821:-	0	0	0	0	0	0	0	0	0	0	0	0	35	0	23	0	28	0	33	0	36	0	8	0	73	0	49	0	35	0	52	0	29	0	4	0
1321	VCAN	Cassette	-0.300332	-0.131039	0.110189	0.359907	432.222	323.588	406.792	D1A3,82843951-82843971:82877111-82877131	D1A2,82843951-82843971:82868581-82868601	chr5:82843971-82877111:+	99.7895	100	99.6534	99.6627	99.6094	99.5614	99.4189	99.6183	99.2	99.7585	99.5964	99.3902	2	948	0	629	2	575	2	591	3	765	1	227	13	2224	4	1044	6	744	2	826	4	987	1	163
1323	ZNF169	Cassette	1.3104	-0.9891	0.479117	0.427147	38.4444	38.9412	37.4167	D1A3,96080928-96080948:96094443-96094463	D1A2,96080928-96080948:96088833-96088853	chr9:96080948-96094443:+	0.909091	1.66667	1.19048	0	0	6.25	0.819672	5.55556	2.5641	2.04082	0	0	109	1	59	1	83	1	63	0	94	0	45	3	121	1	68	4	38	1	96	2	92	0	16	0
1325	MAP3K8	Cassette	-1.33734	-3.55614	0.333746	0.527283	143.444	105.882	133.667	D1A3,30763293-30763313:30767850-30767870	D1A2,30763293-30763313:30766110-30766130	chr10:30763313-30767850:+	90.7336	94.4134	92.1053	90.873	89.6825	95.1807	89.1566	91.0995	92.2261	83.4395	84.4697	97.9167	24	235	10	169	18	210	23	229	26	226	4	79	72	592	34	348	22	261	52	262	41	223	1	47
1330	INSR	Cassette	-7.78281	-20.3484	0.127147	0.0419021	11.2222	13.7647	13.2917	D1A3,7103736-7103756:7094081-7094101	D1A2,7103736-7103756:7101523-7101543	chr19:7094101-7103736:-	18.75	43.75	32	34.6154	25	33.3333	28.9474	20	21.4286	18.6441	14.0351	0	26	6	9	7	17	8	17	9	9	3	6	3	27	11	24	6	11	3	48	11	49	8	1	0
1331	ATP5C1	Cassette	-0.0365318	0.0637123	0.380569	0.171435	2515.83	2354.94	2379.83	D1A3,7870212-7870232:7879015-7879035	D1A2,7870212-7870232:7878089-7878109	chr10:7870232-7879015:+	99.8817	99.9132	99.8655	99.8889	99.8555	99.8566	99.8312	99.7889	99.901	99.8934	99.9284	100	8	6756	4	4602	7	5197	6	5393	9	6218	3	2089	13	7687	9	4255	3	3026	6	5621	4	5584	0	616
1333	SPTAN1	Cassette	-7.30345	-12.9986	0.0116577	0.000776001	2453.5	2300.29	2155.92	D1A3,130393705-130393725:130396274-130396294	D1A2,130393705-130393725:130395082-130395102	chr9:130393725-130396274:+	45.3888	47.9524	46.0259	45.3344	45.1575	35.1847	34.7232	37.4453	38.4429	30.6134	31.6067	31.3059	3547	2948	2669	2459	3504	2988	2812	2332	3273	2695	2299	1248	3726	1982	2003	1199	1526	953	2500	1103	2337	1080	384	175
1335	ANKRD17	Cassette	-4.15025	-2.58183	0.00363906	0.309264	86.8889	80.0588	85.6667	D1A3,74226321-74226341:74219826-74219846	D1A2,74226321-74226341:74224844-74224864	chr4:74219846-74226321:-	5.9633	5.92593	8.69565	7.46269	5.09554	4.65116	3.367	1.34529	1.7341	6.41026	4.74138	0	205	13	127	8	168	16	124	10	149	8	41	2	287	10	220	3	170	3	219	15	221	11	26	0
1338	PRMT5	Cassette	0.961589	0.312238	0.117774	0.722271	54.8333	55.1765	54.0417	D1A3,22468300-22468320:22467240-22467260	D1A2,22468300-22468320:22467644-22467664	chr14:22467260-22468300:-	100	98.1308	99.1071	96.9925	100	100	100	100	100	98.0519	100	100	0	141	2	105	1	111	4	129	0	135	0	70	0	133	0	89	0	67	3	151	0	149	0	7
1341	EMR2	Cassette	0	0	#DIV/0!	#DIV/0!	36.2222	28.7059	33.375	D1A3,14744153-14744173:14737362-14737382	D1A2,14744153-14744173:14737596-14737616	chr19:14737382-14744153:-	100	100	100	100	100	100	100	100	100	100	100	100	0	72	0	67	0	86	0	66	0	48	0	52	0	131	0	66	0	64	0	64	0	70	0	15
1342	CREB1	Cassette	0.436912	0.280554	0.277404	0.435789	1133.89	1054.12	1058	D1A3,208133321-208133341:208140431-208140451	D1A2,208133321-208133341:208134087-208134107	chr2:208133341-208140431:+	0.428901	0.367647	0.462574	0.575314	0.643317	1.07692	0.89784	0.590842	1.59939	1.03978	1.26376	0.315457	3018	13	2168	8	2367	11	1901	11	2780	18	643	7	4084	37	2019	12	1292	21	2189	23	2422	31	316	1
1343	TCF7	Cassette	-0.0267615	0.113185	0.916431	0.645742	152.389	166	139.625	D1A3,133507210-133507230:133509790-133509810	D1A2,133507210-133507230:133508386-133508406	chr5:133507230-133509790:+	0.426439	0.325733	0.239808	0	0.46729	0	0	0.649351	0	0.364964	0.704225	0	467	2	306	1	416	1	378	0	426	2	215	0	273	0	153	1	102	0	273	1	282	2	50	0
1344	C11orf73	Cassette	-1.19921	0.0989027	0.32071	0.798042	140	133.824	135.833	D1A3,85691148-85691168:85726068-85726088	D1A2,85691148-85691168:85694934-85694954	chr11:85691168-85726068:+	95.7865	95.2756	97.0297	96.1415	95.098	95.6522	95.7806	95.2991	92.8144	96.1194	96.2145	95.4545	15	341	12	242	9	294	12	299	15	291	5	110	20	454	11	223	12	155	13	322	12	305	4	84
1345	MYLK	Cassette	-0.642086	-1.19186	0.737437	0.622546	9.61111	10.6471	10.375	D1A3,124839607-124839627:124828458-124828478	D1A2,124839607-124839627:124831143-124831163	chr3:124828478-124839607:-	96.2963	100	100	96.875	93.75	100	96.2963	95.2381	100	93.3333	96.5517	100	1	26	0	7	0	23	1	31	1	15	0	12	1	26	1	20	0	8	3	42	1	28	0	2
1346	SMN2	Cassette	17.104	4.99166	0.0574016	0.605736	54.1111	61.8824	59.5833	D1A3,69402314-69402334:69408601-69408621	D1A2,69402314-69402334:69408103-69408123	chr5:69402334-69408601:+	71.4286	72.7273	68.8406	43.4783	73.1343	35	81.0056	79.0476	73.5632	69.8925	73.5409	53.8462	44	110	24	64	43	95	39	30	36	98	13	7	34	145	22	83	23	64	56	130	68	189	6	7
1348	PAN3	Cassette	7.54608	-14.2018	0.21412	0.0254175	19.8333	21.5882	21.1667	D1A3,27692495-27692515:27728428-27728448	D1A2,27692495-27692515:27711715-27711735	chr13:27692515-27728428:+	31.0345	40.9091	36.8421	36.8421	24.0741	57.1429	50	46.6667	39.3939	25.3521	22.3881	23.0769	40	18	13	9	24	14	24	14	41	13	6	8	35	35	16	14	20	13	53	18	52	15	10	3
1349	EPB41	Cassette	-14.0493	-14.3877	0.00637718	0.0147597	23.2222	19.0588	20.7917	D1A3,29264237-29264257:29296905-29296925	D1A2,29264237-29264257:29295253-29295273	chr1:29264257-29296905:+	22.5352	5.40541	20.5128	20	22	21.4286	6.89655	0	6.89655	10	2.77778	0	55	16	35	2	31	8	28	7	39	11	11	3	81	6	56	0	27	2	36	4	35	1	5	0
1351	ITGA5	Cassette	0	0	#DIV/0!	#DIV/0!	178.056	106.235	150.833	D1A3,53099031-53099051:53089628-53089648	D1A2,53099031-53099051:53091995-53092015	chr12:53089648-53099031:-	100	100	100	100	100	100	100	100	100	100	100	100	0	299	0	218	0	265	0	301	0	308	0	139	0	831	0	463	0	381	0	199	0	181	0	35
1354	ABR	Cassette	-21.2262	-6.74716	5.92915e-05	0.347033	389.556	261.118	344.083	D1A3,906987-907007:900604-900624	D1A2,906987-907007:906079-906099	chr17:900624-906987:-	33.869	23.2075	35.0294	31.8996	23.1173	29.3729	6.29591	9.23218	9.0411	28.4173	27.9387	11.6505	535	274	407	123	332	179	380	178	439	132	214	89	1786	120	993	101	664	66	398	158	423	164	91	12
1355	STAT3	Alt3Prime	11.9131	-5.06749	0.000601014	0.0460034	176.5	149	175.167	D1A3,37722725-37722745:37722375-37722395	D1A2,37722725-37722745:37722425-37722445	chr17:37722332-37722725:-	63.5258	62.9921	66.358	62.2047	58.5526	58.1633	73.1536	72.1854	76.2987	57.6613	58.9362	54.0984	120	209	94	160	109	215	96	158	126	178	41	57	229	624	126	327	73	235	210	286	193	277	28	33
1356	R3HDM2	Cassette	-3.22816	7.63842	0.349701	0.070422	81.0556	85.4706	81.125	D1A3,55975448-55975468:55969070-55969090	D1A2,55975448-55975468:55972679-55972699	chr12:55969090-55975448:-	10.3604	22.9885	13.7725	25.3086	18.6441	16	15.7447	17.7305	10.3774	24.1228	22.0264	30.303	199	23	134	40	144	23	121	41	144	33	63	12	198	37	116	25	95	11	173	55	177	50	23	10
1358	PTDSS2	Cassette	0.266537	1.37136	0.727271	0.0253157	668.333	708.588	701.542	D1A3,450268-450288:469084-469104	D1A2,450268-450288:463894-463914	chr11:450288-469084:+	95.0957	93.9677	94.837	95.6552	94.2561	95.0378	94.1031	94.8387	96.2825	96.5654	96.4462	95.5272	82	1590	71	1106	76	1396	62	1365	83	1362	46	881	119	1899	56	1029	30	777	78	2193	79	2144	14	299
1359	MRPS11	Cassette	7.41567	1.32281	0.000576112	0.355338	356.056	359.059	338.875	D1A3,86812239-86812259:86819344-86819364	D1A2,86812239-86812259:86816861-86816881	chr15:86812259-86819344:+	88.4191	90.2537	90.2597	85.8887	86.8039	86.6348	94.492	96.9697	94.9153	90.0122	90.7178	87.3684	126	962	73	676	90	834	104	633	109	717	56	363	45	772	15	480	18	336	82	739	75	733	12	83
1360	CDK10	Alt3Prime	4.27445	4.17595	0.00665823	0.0136733	79.8889	81.0588	82.4583	D1A3,88289234-88289254:88289637-88289657	D1A2,88289234-88289254:88289503-88289523	chr16:88289254-88290272:+	96.0976	95.4545	93.4783	93.1818	97.2067	90.566	99.661	97.973	98.1818	98.1752	97.3451	100	8	197	6	126	12	172	9	123	5	174	5	48	1	294	3	145	2	108	5	269	6	220	0	41
1361	ATRX	Cassette	1.59719	2.92578	0.538636	0.310929	292.5	296.235	278.792	D1A3,76928123-76928143:76840753-76840773	D1A2,76928123-76928143:76859356-76859376	chrX:76840773-76928123:-	88.5956	89.3016	88.7821	84.2412	86.741	73.9884	87.8893	86.3636	86.3636	87.0555	86.9219	90.625	108	839	72	601	70	554	81	433	107	700	45	128	105	762	57	361	33	209	91	612	82	545	9	87
1362	NF2	Cassette	-4.62813	-1.78424	0.000381075	0.195537	1403.11	1584.29	1396.38	D1A3,28407570-28407590:28420740-28420760	D1A2,28407570-28407590:28409008-28409028	chr22:28407590-28420740:+	94.3234	96.3008	94.0138	93.8659	94.1534	92.4348	90.3226	89.559	88.7801	91.0306	91.9019	94.2609	245	4071	123	3202	251	3942	172	2632	231	3720	87	1063	276	2576	161	1381	126	997	349	3542	307	3484	33	542
1365	CLASP2	Cassette	-0.769231	-0.769231	0.363217	0.363217	22.1111	26	22.6667	D1A3,33592664-33592684:33589830-33589850	D1A2,33592664-33592684:33590972-33590992	chr3:33589850-33592664:-	0	0	0	0	4.61538	0	0	0	0	0	0	0	75	0	55	0	48	0	46	0	62	3	7	0	54	0	28	0	20	0	68	0	68	0	10	0
1367	C11orf80	Cassette	-5.84968	2.47616	0.0787162	0.0740019	186.778	161.529	181.208	D1A3,66283123-66283143:66320327-66320347	D1A2,66283123-66283143:66312206-66312226	chr11:66283143-66320327:+	77.9703	75.5814	74.7748	77.6557	74.8691	78.5047	74.2364	70.2643	67.6282	79.9076	79.8403	77.3585	89	315	84	260	84	249	61	212	96	286	23	84	194	559	135	319	101	211	87	346	101	400	12	41
1371	KAT5	Cassette	1.28205	0	0.42265	#DIV/0!	27.1667	30.6471	27	D1A3,65237085-65237105:65237639-65237659	D1A2,65237085-65237105:65237394-65237414	chr11:65237105-65237639:+	0	0	0	0	0	0	0	0	3.84615	0	0	0	89	0	44	0	89	0	54	0	68	0	18	0	57	0	44	0	25	1	65	0	78	0	16	0
1372	TXNL4A	Cassette	0.0368107	0.019013	0.597607	0.699839	364.944	337.235	345.375	D1A3,75838585-75838605:75834824-75834844	D1A2,75838585-75838605:75837755-75837775	chr18:75834844-75838585:-	0	0	0	0	0.125156	0	0	0	0.17301	0	0.119617	0	926	0	626	0	849	0	603	0	798	1	210	0	1309	0	669	0	577	1	773	0	835	1	111	0
1373	MTRR	Cassette	24.5272	-8.75711	0.00267	0.305329	138.944	114.353	122.542	D1A3,7924016-7924036:7928370-7928390	D1A2,7924016-7924036:7926485-7926505	chr5:7924036-7928370:+	57.8534	51.25	55.9028	46.0784	49.3827	25.8427	72.7955	67.5676	76.3736	40.4255	48.4581	28	161	221	117	123	127	161	110	94	164	160	66	23	145	388	84	175	43	139	112	76	117	110	18	7
1375	KCTD13	Cassette	3.86263	-2.48337	0.132039	0.665125	35.3889	28.5882	30	D1A3,29844611-29844631:29842161-29842181	D1A2,29844611-29844631:29844383-29844403	chr16:29842181-29844611:-	10	4.83871	8.51064	7.24638	10.4478	3.125	8.19672	11.4754	14	14.6341	0	0	72	8	59	3	86	8	64	5	60	7	31	1	112	10	54	7	43	7	35	6	36	0	6	0
1376	MDM4	Cassette	-4.25069	1.47904	0.313781	0.336803	34	40.6471	37.7083	D1A3,202778675-202778695:202782547-202782567	D1A2,202778675-202778695:202780285-202780305	chr1:202778695-202782547:+	100	91.6667	97.561	100	98.913	100	95.9459	87.5	97.8723	100	98.5075	100	0	91	4	44	2	80	0	85	1	91	0	45	3	71	6	42	1	46	0	145	2	132	0	14
1378	FXR1	Cassette	0.833673	2.7855	0.385252	0.00442167	114.222	138.118	123.625	D1A3,182170820-182170840:182176603-182176623	D1A2,182170820-182170840:182175794-182175814	chr3:182170840-182176603:+	1.40056	3.1746	3.64372	2.27273	3.1746	0	2.5641	2.32558	4.44444	5.19802	4.3578	5.6338	352	5	244	8	238	9	215	5	305	10	46	0	304	8	168	4	129	6	383	21	417	19	67	4
1381	DNAJC5	Cassette	2.0904	-2.33553	0.40409	0.328926	250.611	264.588	249.125	D1A3,62032799-62032819:62033261-62033281	D1A2,62032799-62032819:62032905-62032925	chr20:62032819-62033261:+	7.89074	11.3422	12.3482	8.38095	6.29252	11.6541	8.05195	12.6214	14.5522	9.13386	9.06389	3.75	607	52	469	60	433	61	481	44	551	37	235	31	708	62	360	52	229	39	577	58	612	61	154	6
1382	ITGB4	Cassette	4.90675	6.24261	0.115163	0.346545	19.6111	17.7059	17.3333	D1A3,71262471-71262491:71263376-71263396	D1A2,71262471-71262491:71262730-71262750	chr17:71262491-71263376:+	0	0	0	2.12766	0	0	1.63934	7.89474	6.25	0	3.125	16.6667	45	0	44	0	39	0	46	1	50	0	13	0	60	1	35	3	15	1	19	0	31	1	10	2
1383	ZUFSP	Cassette	0	0	#DIV/0!	#DIV/0!	80.5556	87.4118	84.7917	D1A3,117086658-117086678:117080028-117080048	D1A2,117086658-117086678:117084688-117084708	chr6:117080048-117086658:-	100	100	100	100	100	100	100	100	100	100	100	100	0	247	0	140	0	164	0	155	0	195	0	41	0	254	0	152	0	102	0	292	0	256	0	37
1384	GOLGA1	Cassette	0	0	#DIV/0!	#DIV/0!	540.333	398.118	463.083	D1A3,126733415-126733435:126730365-126730385	D1A2,126733415-126733435:126731370-126731390	chr9:126730385-126733415:-	100	100	100	100	100	100	100	100	100	100	100	100	0	1268	0	975	0	1018	0	938	0	1181	0	395	0	2062	0	1172	0	717	0	649	0	639	0	100
1386	AF10	Cassette	-13.2082	26.6425	0.0359695	0.0389628	40.1111	33.4118	36.125	D1A3,22010291-22010311:22042706-22042726	D1A2,22010291-22010311:22011159-22011179	chr10:22010311-22042706:+	37.1901	28.5714	30.1205	33.7662	18.2927	50	23.0263	14.2857	22.0339	48.2759	57.8947	72.7273	76	45	40	16	58	25	51	26	67	15	4	4	117	35	72	12	46	13	30	28	32	44	3	8
1390	LRRC28	Cassette	-9.88404	-6.63341	0.13911	0.298847	13.3333	10.5882	12.3333	D1A3,97645659-97645679:97710096-97710116	D1A2,97645659-97645679:97691745-97691765	chr15:97645679-97710096:+	6.45161	7.14286	12.5	26.087	9.52381	40	10.3448	7.40741	3.44828	7.14286	9.52381	14.2857	29	2	13	1	28	4	17	6	19	2	3	2	52	6	25	2	28	1	26	2	19	2	6	1
1391	STT3A	Cassette	0.0157978	-0.00316315	0.363217	0.903198	824.778	753.824	779	D1A3,124983374-124983394:124986532-124986552	D1A2,124983374-124983394:124984538-124984558	chr11:124983394-124986532:+	99.9052	100	100	100	100	100	100	100	100	100	99.9431	100	2	2108	0	1502	0	1886	0	1542	0	1925	0	650	0	2713	0	1491	0	1027	0	1827	1	1757	0	265
1392	PATZ1	AltEnd	5.80819	9.70041	0.03145	0.00199589	77.1667	77.5882	77.0417	D1A2,30068882-30068902:30067649-30067669	D1A3,30068882-30068902:30061829-30061849	chr22:30051789-30068882:-	62.8415	72.9323	63.6872	67.5497	69.9454	71.6981	72.4299	76.5217	72.8	77.13	78.0374	78.2609	68	115	36	97	65	114	49	102	55	128	30	76	59	155	27	88	34	91	51	172	47	167	5	18
1393	HNRNPH1	Cassette	-0.397083	0.00539506	0.0272617	0.973266	1140.89	1136.41	1104.58	D1A3,178980498-178980518:178977910-178977930	D1A2,178980498-178980518:178978994-178979014	chr5:178977930-178980498:-	99.7516	99.717	99.6573	99.8753	99.6372	99.7912	99.4852	99.3464	99.1919	99.5177	99.7133	100	8	3212	5	1762	10	2908	3	2403	11	3021	2	956	15	2899	12	1824	12	1473	14	2889	8	2782	0	281
1394	KIFAP3	Cassette	-0.480998	0.796144	0.0456114	0.448236	179.778	176.471	180.042	D1A3,168189775-168189795:168157526-168157546	D1A2,168189775-168189795:168161600-168161620	chr1:168157546-168189775:-	0.263158	0	1.2012	0.879765	0.269542	0.568182	0.147929	0	0	0.801603	0.192678	2.98507	379	1	315	0	329	4	338	3	370	1	175	1	675	1	371	0	273	0	495	4	518	1	65	2
1396	UBAC1	Cassette	-0.345599	-0.345599	0.0765875	0.0765875	52.1667	57.8824	50.9583	D1A3,137976694-137976714:137971406-137971426	D1A2,137976694-137976714:137973936-137973956	chr9:137971426-137976694:-	0.666667	0	0.649351	0	0.757576	0	0	0	0	0	0	0	149	1	92	0	153	1	123	0	131	1	49	0	118	0	66	0	55	0	130	0	137	0	17	0
1397	GFPT1	Cassette	-0.192052	-0.33714	0.34861	0.0691929	419.333	587.588	523.292	D1A3,69435124-69435144:69430799-69430819	D1A2,69435124-69435144:69434928-69434948	chr2:69430819-69435124:-	0.0826446	0.124224	0.875274	0.628141	0.568182	0	0	0.147275	0.4158	0.0847458	0.0430663	0	1209	1	804	1	906	8	791	5	1050	6	197	0	1410	0	678	1	479	2	2358	2	2321	1	329	0
1398	ARL13B	Cassette	0.512821	0.254453	0.42265	0.42265	30.8889	42.3529	34	D1A3,95181996-95182016:95197407-95197427	D1A2,95181996-95182016:95190205-95190225	chr3:95182016-95197407:+	0	0	0	0	0	0	1.53846	0	0	0.763359	0	0	114	0	70	0	78	0	81	0	96	0	21	0	64	1	13	0	18	0	130	1	115	0	14	0
1400	PTPRF	Cassette	0.199974	-0.480028	0.344769	0.0314028	136.778	145.353	134.125	D1A3,43847736-43847756:43851875-43851895	D1A2,43847736-43847756:43851025-43851045	chr1:43847756-43851875:+	0.295858	0.42735	1.14613	0	0.311526	0.699301	0.576369	0.904977	0.558659	0	0	0	337	1	233	1	345	4	330	0	320	1	142	1	345	2	219	2	178	1	372	0	330	0	55	0
1401	AGTR1	Cassette	9.69276	#DIV/0!	0.330818	#DIV/0!	17.1667	9.70588	13.625	D1A3,149908484-149908504:149941465-149941485	D1A2,149908484-149908504:149930656-149930676	chr3:149908504-149941465:+	34.6939	41.6667	37.5	12	29.0323	0	28.0899	48	30.4348	50	40	#DIV/0!	32	17	14	10	10	6	22	3	22	9	2	0	64	25	26	24	16	7	4	4	6	4	0	0
1402	C1orf63	Cassette	-39.662	8.40365	0.00914033	0.224449	84.6667	69.2353	78.7083	D1A3,25444227-25444247:25442691-25442711	D1A2,25444227-25444247:25443556-25443576	chr1:25442711-25444227:-	75.3927	75.8865	73.1034	85.8268	72.6368	89.2308	47.1053	42.4242	27.5229	88.5714	77.9412	94.7368	47	144	34	107	39	106	18	109	55	146	7	58	201	179	95	70	79	30	24	186	30	106	1	18
1403	BICD1	Cassette	18.4312	-1.19286	0.0329588	0.928963	19.2222	10.7647	15.75	D1A3,32381887-32381907:32411870-32411890	D1A2,32381887-32381907:32382986-32383006	chr12:32381907-32411870:+	90.9091	85.7143	78.5714	86.9565	90.2439	50	96.4912	100	100	64.2857	73.3333	100	3	30	3	18	6	22	3	20	4	37	5	5	4	110	0	55	0	21	5	9	4	11	0	3
1405	LMO7	Cassette	-51.4085	6.49968	2.04492e-05	0.540391	81.4444	71.5294	93	D1A3,75276658-75276678:75289297-75289317	D1A2,75276658-75276678:75281290-75281310	chr13:75276678-75289297:+	81.4516	63.8889	64.9123	81.25	75.2066	60	17.7586	21.0909	20.2797	86.6864	85.641	60.5263	23	101	26	46	20	37	12	52	30	91	12	18	477	103	217	58	114	29	45	293	56	334	15	23
1407	CD46	Cassette	-0.164204	0	0.42265	#DIV/0!	53.0556	59.4118	59.7917	D1A3,206025054-206025074:206033486-206033506	D1A2,206025054-206025074:206025623-206025643	chr1:206025074-206033486:+	100	100	100	100	100	100	99.5074	100	100	100	100	100	0	131	0	115	0	70	0	91	0	123	0	27	1	202	0	121	0	74	0	217	0	236	0	27
1408	MAPKAP1	Cassette	-11.5314	-2.62655	0.0115349	0.047019	95.8889	95.4706	84.1667	D1A3,127509070-127509090:127471987-127472007	D1A2,127509070-127509090:127474723-127474743	chr9:127472007-127509070:-	88.0126	89.3333	88.3019	86.6667	86.1818	90.1408	79.3103	76.8293	73.5849	84.058	86.6667	85.7143	38	279	24	201	31	234	32	208	38	237	7	64	30	115	19	63	28	78	22	116	18	117	3	18
1409	CPEB4	Cassette	-4.10614	2.7088	0.11367	0.189238	28.2778	33.8235	33.3333	D1A3,173270193-173270213:173302634-173302654	D1A2,173270193-173270213:173292058-173292078	chr5:173270213-173302634:+	98.5714	93.1034	89.5833	95.9184	96.5909	100	89.9225	94.6429	90	96.4286	98.5816	100	1	69	2	27	5	43	2	47	3	85	0	10	13	116	3	53	3	27	5	135	2	139	0	10
1411	NRG1	Cassette	8.5704	-4.09814	0.00391053	0.122031	1329.11	1091.59	1206.17	D1A3,32737446-32737466:32740807-32740827	D1A2,32737446-32737466:32740277-32740297	chr8:32737466-32740807:+	61.115	65.445	63.6019	61.1041	60.6812	52.5963	70.6762	69.36	67.9467	54.51	56.0389	59.4286	1116	1754	726	1375	1057	1847	930	1461	1062	1639	566	628	1470	3543	857	1940	626	1327	1049	1257	1041	1327	142	208
1412	C21orf34	Cassette	2.83635	-9.6491	0.572049	0.148518	14.3889	12.8235	14.75	D1A3,16525286-16525306:16781680-16781700	D1A2,16525286-16525306:16685804-16685824	chr21:16525306-16781680:+	70.3704	85	77.7778	80.9524	70.2703	100	81.25	86.1111	83.3333	68	78.5714	66.6667	8	19	3	17	4	14	4	17	11	26	0	12	12	52	5	31	4	20	16	34	9	33	1	2
1413	MECP2	Cassette	-17.6315	-23.3853	0.00705182	0.078342	80.4444	61.7059	71.4583	D1A3,153016254-153016274:152951182-152951202	D1A2,153016254-153016274:153010939-153010959	chrX:152951202-153016254:-	39.1089	36.1111	45.7143	47.4227	38.5027	42.8571	25.419	18.617	27.9279	30.3922	19.3103	5	123	79	92	52	76	64	51	46	115	72	12	9	267	91	153	35	80	31	71	31	117	28	19	1
1414	ODZ3	Cassette	15.1985	0.83141	0.0463583	0.939752	14.5	13.4706	14.5833	D1A3,183901546-183901566:183909946-183909966	D1A2,183901546-183901566:183902289-183902309	chr4:183901566-183909946:+	20.5882	18.5185	32.2581	9.09091	18.5185	0	33.8983	23.6842	37.5	21.2121	30.7692	0	27	7	22	5	21	10	10	1	22	5	10	0	39	20	29	9	15	9	26	7	36	16	4	0
1415	SR140	Cassette	0.448816	0.291123	0.0655373	0.124556	1718.06	1836.94	1761.88	D1A3,144224576-144224596:144228680-144228700	D1A2,144224576-144224596:144225506-144225526	chr3:144224596-144228680:+	98.0694	97.9265	98.8612	97.879	98.3535	98.3175	98.902	98.4369	98.7111	98.4886	98.4199	98.6684	94	4775	66	3117	47	4080	75	3461	68	4062	23	1344	56	5044	43	2708	24	1838	80	5213	84	5232	10	741
1416	IQWD1	Cassette	-0.159901	-0.0754792	0.0104662	0.333977	1054.06	1394	1078.79	D1A3,166281069-166281089:166299482-166299502	D1A2,166281069-166281089:166286753-166286773	chr1:166281089-166299482:+	0.205218	0.15083	0.141343	0.302115	0.159898	0	0	0	0	0.1909	0.0623636	0	3404	7	2648	4	2826	4	2970	9	3122	5	1781	0	1159	0	619	0	415	0	3137	6	3205	2	568	0
1418	RHBDL3	Cassette	-41.4606	-23.7026	0.078354	0.0140429	15.7778	16.0588	13.0833	D1A3,27617412-27617432:27635790-27635810	D1A2,27617412-27617432:27619033-27619053	chr17:27617432-27635790:+	89.3939	94.1176	75	95	84.7826	70.5882	56.25	57.1429	16.6667	70	53.3333	60	7	59	2	32	13	39	2	38	7	39	5	12	7	9	3	4	5	1	3	7	7	8	2	3
1420	Chk2	Cassette	-0.550807	0.490859	0.247122	0.694949	40.4444	37.6471	35.9167	D1A3,27450964-27450984:27437985-27438005	D1A2,27450964-27450984:27445453-27445473	chr22:27438005-27450964:-	0.740741	0	0	0	0	2.5641	0	0	0	3.125	0	0	134	1	77	0	82	0	66	0	108	0	38	1	123	0	51	0	47	0	62	2	60	0	10	0
1421	YTHDC1	Cassette	5.20049	4.99257	0.0462896	0.166847	142.333	134.471	136.333	D1A3,68881620-68881640:68880490-68880510	D1A2,68881620-68881640:68881140-68881160	chr4:68880510-68881620:-	82.7907	80.7692	83.6991	82.5328	80.4805	91.6667	87.1041	91.4286	88.0383	87.9257	84.8397	93.1818	74	356	50	210	52	267	40	189	65	268	5	55	57	385	24	256	25	184	39	284	52	291	3	41
1422	OXR1	Cassette	31.9642	11.2081	0.00147263	0.0363844	555.778	681.412	567.5	D1A3,107795369-107795389:107820861-107820881	D1A2,107795369-107795389:107818923-107818943	chr8:107795389-107820861:+	10.3153	10.1418	9.84252	9.16667	9.35673	9.79021	41.597	39.4928	44.1096	18.5924	18.9206	25.4181	1678	193	1267	143	1145	125	1199	121	1550	160	387	42	629	448	334	218	204	161	1388	317	1307	305	223	76
1423	C21orf33	Cassette	-4.5252	-2.62222	0.094327	0.306623	49.5556	46.5294	48.1667	D1A3,44381586-44381606:44387514-44387534	D1A2,44381586-44381606:44384559-44384579	chr21:44381606-44387514:+	94.6565	95.7746	95.098	90.1961	94.958	97.2222	92.4528	86.8132	91.1111	94.3548	93.4959	88.2353	7	124	3	68	5	97	10	92	6	113	2	70	12	147	12	79	4	41	7	117	8	115	2	15
1424	MRRF	Cassette	-0.835766	0.733018	0.392906	0.408717	79.2222	74.2353	75.7083	D1A3,124093920-124093940:124124639-124124659	D1A2,124093920-124093940:124115326-124115346	chr9:124093940-124124639:+	97.5845	98.6842	97.191	100	99.4318	97.3333	98.3806	96.0938	98.1308	99.4505	97.861	100	5	202	2	150	5	173	0	156	1	175	2	73	4	243	5	123	2	105	1	181	4	183	0	22
1425	PAPOLA	Cassette	15.9437	7.60823	1.08582e-05	0.0975094	1149.22	912.235	970	D1A3,96092483-96092503:96101044-96101064	D1A2,96092483-96092503:96098908-96098928	chr14:96092503-96101044:+	50.0313	46.9517	48.5681	50.6982	52.3631	54.4627	66.9913	66.499	65.8784	55.4078	55.2239	63.7306	1594	1596	1253	1109	1329	1255	918	944	1270	1396	250	299	1322	2683	666	1322	505	975	503	625	570	703	70	123
1426	EMR2	Cassette	3.04899	-4.04466	0.645171	0.484112	14.1667	14.1765	14.25	D1A3,14738789-14738809:14737596-14737616	D1A2,14738789-14738809:14738173-14738193	chr19:14737616-14738789:-	79.4872	100	78.5714	74.0741	87.5	75	86.2069	93.3333	76.9231	74.4681	85.7143	75	8	31	0	23	6	22	7	20	4	28	5	15	8	50	1	14	3	10	12	35	4	24	3	9
1427	FOXP1	Cassette	-4.6789	1.31182	0.18863	0.511502	69.3889	64	70.5	D1A3,71715411-71715431:71625376-71625396	D1A2,71715411-71715431:71713518-71713538	chr3:71625396-71715411:-	98.5612	100	98.5507	100	97.1831	88.8889	95.7655	94.012	87.7778	98.2301	97.2973	100	2	137	0	125	2	136	0	96	4	138	5	40	13	294	10	157	11	79	4	222	5	180	0	32
1428	RBM41	Cassette	0.539451	0.853525	0.160752	0.0851496	412.889	376.294	402.75	D1A3,106245237-106245257:106218705-106218725	D1A2,106245237-106245257:106243334-106243354	chrX:106218725-106245237:-	1.06477	0.992556	1.07527	0.408998	1.00784	0	1.74577	1.2926	0.854701	1.95122	0.99728	1.88679	1115	12	798	8	736	8	487	2	884	9	104	0	1801	32	840	11	580	5	1005	20	1092	11	104	2
1429	RUFY3	Cassette	0.197488	0.643864	0.843834	0.386654	86.3889	88.4118	85.5417	D1A3,71807312-71807332:71847099-71847119	D1A2,71807312-71807332:71826207-71826227	chr4:71807332-71847099:+	1.72414	0	0	2.5	0.452489	2.32558	1.31579	2.77778	0	1.13208	1.52284	2.77778	228	4	141	0	167	0	156	4	220	1	84	2	300	4	140	4	100	0	262	3	194	3	35	1
1430	NFATC2	AltStart	1.26381	17.9638	0.41074	0.22078	17.7778	11.5294	14.5417	D1A3,49612505-49612525:49574036-49574056	D2A3,49592315-49592335:49574036-49574056	chr20:49574056-49612575:-	3.84615	0	0	3.33333	0	6.25	1.6129	4.34783	4.54545	27.2727	33.3333	0	25	1	29	0	44	0	29	1	23	0	15	1	61	1	44	2	42	2	8	3	10	5	3	0
1433	FGFR2	MulSkip	-1.54142	15.2938	0.850237	0.398525	12.2222	8.05882	10.5417	D1A3,123343212-123343232:123300943-123300963	D1A2,123343212-123343232:123315188-123315208	chr10:123300963-123343212:-	73.0769	86.9565	88.2353	77.7778	56	42.8571	74.0741	69.0476	64.7059	58.3333	100	100	7	19	3	20	2	15	2	7	11	14	4	3	14	40	13	29	6	11	5	7	0	19	0	2
1435	SKP2	AltEnd	43.3104	14.9437	0.000188073	0.403096	31.1667	25.1176	26.4583	D1A3,36213131-36213151:36219698-36219718	D1A2,36213131-36213151:36217676-36217696	chr5:36213151-36219904:+	59.7701	44.2623	48.4848	29.7297	55.2632	29.7297	85.7143	91.8367	86	63.6364	81.4815	33.3333	35	52	34	27	34	32	26	11	34	42	26	11	14	84	4	45	7	43	16	28	5	22	2	1
1437	BCL2L1	Alt5Prime	-8.3695	-0.24592	0.0048282	0.936745	201.278	172.529	192.667	D1A3,29773307-29773327:29717530-29717550	D2A3,29773118-29773138:29717530-29717550	chr20:29717550-29773812:-	60.1336	57.0447	49.5775	61.0028	54.5455	59.5041	48.3835	48.3146	49.0975	57.1992	60.5081	52.459	179	270	125	166	179	176	140	219	195	234	49	72	463	434	230	215	141	136	217	290	171	262	29	32
1438	OSBPL9	Cassette	-3.37875	-5.28587	0.00618776	0.0454617	226.944	207.176	216.75	D1A3,51890281-51890301:51952262-51952282	D1A2,51890281-51890301:51907693-51907713	chr1:51890301-51952262:+	85.9895	88.9706	88.2353	87.2385	91.6667	88.4354	84.4578	85.5932	85.0806	82.9175	85.77	80.7229	80	491	45	363	46	345	61	417	45	495	17	130	129	701	68	404	37	211	89	432	73	440	16	67
1441	THYN1	Alt5Prime	-2.8328	0.0623333	0.0416361	0.903626	211.722	285.059	256.708	D1A3,133628402-133628422:133628000-133628020	D2A3,133628330-133628350:133628000-133628020	chr11:133628020-133628470:-	98.3051	97.5057	97.8474	98.022	98.783	97.0443	95.6376	93.7086	95.9091	97.4222	97.738	98.7805	10	580	11	430	11	500	9	446	6	487	6	197	26	570	19	283	9	211	29	1096	24	1037	2	162
1442	TMEM167A	Cassette	0.653595	-0.326797	0.363217	0.795702	18.8333	17.3529	17.375	D1A3,82408895-82408915:82388709-82388729	D1A2,82408895-82408915:82393466-82393486	chr5:82388729-82408895:-	100	100	96.0784	100	100	100	100	100	100	97.0588	100	100	0	48	0	32	2	49	0	37	0	49	0	14	0	60	0	33	0	15	1	33	0	38	0	6
1443	EHMT2	Cassette	14.2359	11.0231	0.000199272	0.00814211	161.5	175.118	160.375	D1A3,31964983-31965003:31964483-31964503	D1A2,31964983-31965003:31964806-31964826	chr6:31964503-31964983:-	59.9542	57.047	51.938	53.202	54.3767	52.0295	70.7692	69.5455	66.6667	66.5198	62.2517	68.5714	175	262	128	170	186	201	190	216	172	205	130	141	95	230	67	153	62	124	152	302	171	282	11	24
1444	ADD1	Alt5Prime	-0.727805	-0.835733	0.0612096	0.121152	265.278	304.294	280.042	D1A3,2876520-2876540:2879267-2879287	D2A3,2876613-2876633:2879267-2879287	chr4:2876288-2879267:+	1.88679	1.62413	1.99667	1.31579	2.03762	1.87668	0.719424	0.982318	1.48368	0.849257	0.42508	1.5873	572	11	424	7	589	12	600	8	625	13	366	7	690	5	504	5	332	5	934	8	937	4	62	1
1445	PARD3	Cassette	0.360165	0.234852	0.0503561	0.256884	125	121	117.5	D1A3,34666208-34666228:34660258-34660278	D1A2,34666208-34666228:34665157-34665177	chr10:34660278-34666208:-	99.458	100	99.6633	99.6241	99.0937	100	100	100	100	100	99.6241	100	2	367	0	224	1	296	1	265	3	328	0	76	0	344	0	187	0	156	0	272	1	265	0	32
1446	ZMYND8	Alt3Prime	0.15696	1.19186	0.941365	0.781593	109.333	104.941	102.625	D1A3,45372206-45372226:45361003-45361023	D1A2,45372206-45372226:45361078-45361098	chr20:45360879-45372206:-	74.5455	72.0183	76.1364	71.0204	76.9231	73.2673	75.4545	70.7006	76.2712	69.0141	74.6988	81.8182	70	205	61	157	63	201	71	174	60	200	27	74	81	249	46	111	28	90	66	147	63	186	6	27
1448	FAS	Cassette	1.53919	1.07901	0.144116	0.318791	134.556	76.1176	120.208	D1A3,90757554-90757574:90760275-90760295	D1A2,90757554-90757574:90758625-90758645	chr10:90757574-90760275:+	98.995	98.5294	98.7952	93.9597	97.7901	100	99.7368	98.9154	100	98.2063	99.0654	100	2	197	2	134	2	164	9	140	4	177	0	32	2	758	5	456	0	338	4	219	2	212	0	26
1449	CUL2	Cassette	0	0	#DIV/0!	#DIV/0!	162.167	150.412	150.833	D1A3,35389807-35389827:35383453-35383473	D1A2,35389807-35389827:35383758-35383778	chr10:35383473-35389807:-	0	0	0	0	0	0	0	0	0	0	0	0	458	0	217	0	353	0	323	0	392	0	113	0	505	0	321	0	237	0	385	0	294	0	22	0
1450	GRIP1	Cassette	-2.22222	-0.70922	0.42265	0.42265	9.38889	12.7647	11.125	D1A3,65142970-65142990:65135591-65135611	D1A2,65142970-65142990:65136369-65136389	chr12:65135611-65142970:-	100	100	100	100	100	100	100	93.3333	100	97.8723	100	100	0	31	0	19	0	24	0	20	0	25	0	6	0	19	1	14	0	10	1	46	0	45	0	6
1451	EYA3	Cassette	13.1213	-7.88636	0.00864093	0.244063	47.2222	45.5294	45.9583	D1A3,28199057-28199077:28196456-28196476	D1A2,28199057-28199077:28197429-28197449	chr1:28196476-28199057:-	19.3878	25.7143	31.3043	28.7234	27.3438	42.8571	45.1128	42.7273	39.1892	22.5806	28.9256	12.5	79	19	52	18	79	36	67	27	93	35	16	12	73	60	63	47	45	29	96	28	86	35	7	1
1452	KIAA0595	Cassette	0.211564	0.211564	0.231409	0.231409	328.722	294.176	299.042	D1A3,103892825-103892845:103898118-103898138	D1A2,103892825-103892845:103893996-103894016	chr10:103892845-103898118:+	100	99.6711	100	100	100	99.0596	100	100	100	100	100	100	0	821	2	606	0	818	0	690	0	801	3	316	0	966	0	530	0	364	0	592	0	587	0	81
1453	pp13759	Cassette	5.60343	6.01496	0.00531905	0.00476927	20.8333	16.3529	17.875	D1A3,44861935-44861955:44863166-44863186	D1A2,44861935-44861955:44862848-44862868	chr13:44861955-44863166:+	98.3333	92.5	97.4359	91.6667	91.6667	92.3077	98.7654	100	100	100	100	100	1	59	3	37	1	38	3	33	4	44	1	12	1	80	0	26	0	32	0	23	0	25	0	6
1454	CCDC82	Cassette	4.66095	-2.15593	0.420395	0.725409	16.8333	16.8235	15.3333	D1A3,95762655-95762675:95757553-95757573	D1A2,95762655-95762675:95759085-95759105	chr11:95757573-95762655:-	15.625	4.25532	23.2558	21.7391	16.6667	33.3333	28.9474	25.8065	16.6667	10.3448	15.625	25	54	10	45	2	33	10	18	5	35	7	2	1	27	11	23	8	10	2	26	3	27	5	3	1
1455	RAB3IL1	Cassette	1.53716	0.622066	0.0513124	0.532135	96.8333	83.5882	90.25	D1A3,61431440-61431460:61428910-61428930	D1A2,61431440-61431460:61430712-61430732	chr11:61428930-61431440:-	97.2603	98.6577	99.6226	100	96.1538	99.0826	100	100	100	97.7011	99.5536	100	6	213	2	147	1	264	0	182	7	175	1	108	0	332	0	181	0	124	4	170	1	223	0	25
1457	ZNF346	Cassette	1.49594	1.01103	0.0185079	0.00383438	949.889	871.765	874.458	D1A3,176382500-176382520:176400732-176400752	D1A2,176382500-176382520:176382766-176382786	chr5:176382520-176400732:+	1.06514	0.558971	0.867052	0.775194	1.20482	0.638104	2.18956	1.99063	2.86225	1.85894	1.62037	2.10843	2415	26	1779	10	1715	15	1792	14	2050	25	1090	7	3261	73	1674	34	1086	32	1795	34	1700	28	325	7
1459	ZBTB20	Cassette	14.5937	3.06316	8.39172e-07	0.147215	384.611	415.353	377.125	D1A3,115590541-115590561:115581921-115581941	D1A2,115590541-115590561:115582457-115582477	chr3:115581941-115590541:-	8.55661	9.44056	7.47986	10.7715	9.1954	5.71429	22.5021	24.1453	22.7129	8.83534	12.3849	13.5484	1058	99	777	81	804	65	613	74	1027	104	231	14	923	268	355	113	245	72	908	88	856	121	134	21
1460	PAT1	Cassette	0.0543053	0.115708	0.727085	0.416316	708.611	713.471	701.542	D1A3,55957936-55957956:55926740-55926760	D1A2,55957936-55957956:55932610-55932630	chr17:55926760-55957936:-	99.9007	99.8563	99.8597	99.9297	99.9441	99.1713	99.9581	99.6667	99.8691	99.8328	99.8453	100	2	2013	2	1390	2	1424	1	1421	1	1788	3	359	1	2384	4	1196	1	763	3	1791	3	1936	0	349
1462	PRDX5	Cassette	0.170194	0.300301	0.209791	0.0386502	984.222	942.059	992.625	D1A3,63842414-63842434:63844912-63844932	D1A2,63842414-63842434:63843781-63843801	chr11:63842434-63844912:+	99.1956	99.8132	99.5325	99.6367	99.7328	99.7512	99.9053	99.6316	99.8047	99.9642	99.7678	100	19	2343	3	1603	10	2129	7	1920	5	1866	3	1203	3	3166	7	1893	3	1533	1	2790	7	3007	0	302
1463	AKAP8L	Cassette	-0.0697464	-0.0821154	0.124927	0.236926	1262.44	1138.24	1231.29	D1A3,15371112-15371132:15369646-15369666	D1A2,15371112-15371132:15370557-15370577	chr19:15369666-15371112:-	0.151114	0.103573	0.131349	0.231054	0.180343	0.156128	0.076118	0.146092	0.0453309	0.0594354	0.170999	0	2643	4	1929	2	2281	3	2159	5	2214	4	1279	2	5251	4	2734	4	2205	1	3363	2	2919	5	538	0
1464	XPO6	Cassette	-9.71158	-7.76353	0.0418797	0.116899	10.4444	13.1176	11.375	D1A3,28130187-28130207:28099833-28099853	D1A2,28130187-28130207:28127924-28127944	chr16:28099853-28130187:-	26.087	11.1111	12.5	0	11.4286	7.14286	0	5	0	8.57143	2.27273	0	17	6	16	2	21	3	25	0	31	4	13	1	12	0	19	1	17	0	32	3	43	1	6	0
1465	LETMD1	Cassette	-4.65987	-0.226993	0.0321462	0.602121	419.056	518.235	458.5	D1A3,49729215-49729235:49733827-49733847	D1A2,49729215-49729235:49732141-49732161	chr12:49729235-49733827:+	97.0365	97.3533	98.1443	97.7642	97.6705	98.2495	93.7234	91.2281	94.1781	97.5324	98.0454	96.8504	39	1277	23	846	18	952	22	962	28	1174	8	449	59	881	45	468	17	275	40	1581	31	1555	8	246
1466	ZNF821	Cassette	-5.70064	-5.48437	0.0231322	0.0274683	235.778	213.882	233.958	D1A3,70474614-70474634:70471407-70471427	D1A2,70474614-70474634:70472818-70472838	chr16:70471427-70474614:-	11.8143	16.2465	16.0458	9.02062	13.9831	5.06329	6.62252	6.88976	5.47264	6.74847	6.57895	6.30631	418	56	299	58	293	56	353	35	406	66	225	12	987	70	473	35	380	22	608	44	568	40	104	7
1467	SNAPIN	Cassette	-8.30048	0.0213682	0.00122682	0.960807	506.278	455.706	476.208	D1A3,151897966-151897986:151898547-151898567	D1A2,151897966-151897986:151898237-151898257	chr1:151897986-151898547:+	95.6052	95.5457	97.0667	96.0041	96.3491	96.2733	88.8325	86.9615	87.7266	96.0332	96.8007	95.6522	57	1240	40	858	33	1092	39	937	41	1082	12	310	198	1575	115	767	88	629	43	1041	35	1059	6	132
1470	FANCE	Cassette	32.1404	3.60734	0.000251565	0.595474	17.7778	21.4706	18.25	D1A3,35533335-35533355:35534051-35534071	D1A2,35533335-35533355:35533670-35533690	chr6:35533355-35534051:+	51.0204	64.7059	69.6203	53.4884	71.4286	53.3333	96.9697	87.5	93.75	74.0741	61.4035	57.1429	24	25	12	22	24	55	20	23	8	20	14	16	1	32	1	7	1	15	14	40	22	35	3	4
1472	HSF2	Cassette	9.42884	2.29478	0.0682933	0.710613	119.111	118.353	120.667	D1A3,122786510-122786530:122794273-122794293	D1A2,122786510-122786530:122790746-122790766	chr6:122786530-122794273:+	49.3671	61.9835	55.2743	63.7838	59.5506	78.6885	69.1974	73.2143	70.1987	57.8512	61.3569	72	160	156	92	150	106	131	67	118	108	159	13	48	142	319	60	164	45	106	153	210	131	208	14	36
1473	MBD1	Cassette	0	0.15186	#DIV/0!	0.42265	182.5	170.294	175.542	D1A3,46055967-46055987:46055593-46055613	D1A2,46055967-46055987:46055792-46055812	chr18:46055613-46055967:-	0	0	0	0	0	0	0	0	0	0	0.455581	0	428	0	273	0	383	0	322	0	403	0	158	0	690	0	360	0	268	0	424	0	437	2	65	0
1474	KIAA1631	Cassette	-15.3908	-1.24321	0.217615	0.910765	10.7222	10.6471	10.25	D1A3,113019174-113019194:113033079-113033099	D1A2,113019174-113019194:113031110-113031130	chr1:113019194-113033079:+	45.4545	63.1579	27.907	45	47.3684	0	13.1579	18.75	36.3636	42.8571	42.8571	25	12	10	7	12	31	12	11	9	10	9	5	0	33	5	13	3	7	4	16	12	12	9	3	1
1476	SLC25A36	Cassette	4.42615	-0.26085	0.308575	0.849401	13.6111	21.2941	17.1667	D1A3,142164739-142164759:142172458-142172478	D1A2,142164739-142164759:142168531-142168551	chr3:142164759-142172458:+	3.27869	4.54545	0	0	3.22581	0	11.1111	0	7.69231	3.40909	1.33333	0	59	2	21	1	33	0	25	0	30	1	23	0	16	2	19	0	12	1	85	3	74	1	4	0
1477	TRAF3	Cassette	0.158211	0.0369004	0.344314	0.914387	370.833	333.176	344.917	D1A3,102313745-102313765:102406274-102406294	D1A2,102313745-102313765:102366423-102366443	chr14:102313765-102406274:+	99.4882	99.5627	99.6802	98.9899	99.5376	99.67	99.4628	99.8478	99.6283	98.9899	99.5851	100	5	972	3	683	3	935	6	588	4	861	1	302	6	1111	1	656	2	536	8	784	3	720	0	88
1478	USP8	Cassette	-0.821045	0.0198046	0.00621222	0.930325	406.556	435.412	417.792	D1A3,48528954-48528974:48541768-48541788	D1A2,48528954-48528974:48538488-48538508	chr15:48528974-48541768:+	99.4485	99.1206	99.4395	99.4785	99.5645	98.6842	98.3871	98.2808	98.7368	99.0491	99.6189	99.2593	6	1082	7	789	5	887	4	763	5	1143	2	150	21	1281	12	686	6	469	12	1250	5	1307	1	134
1479	SH3D19	Cassette	10.3373	4.31874	5.75618e-05	0.221396	88.5	81.1176	78.9583	D1A3,152315271-152315291:152299934-152299954	D1A2,152315271-152315291:152306278-152306298	chr4:152299954-152315271:-	83.871	90.184	85.3081	83.6283	87.037	87.963	96.4103	97.6378	95.9596	92.2078	94.0299	85.7143	40	208	16	147	31	180	37	189	28	188	13	95	7	188	3	124	4	95	12	142	8	126	2	12
1480	SFRS11	Cassette	0.635386	-1.51515	0.820809	0.363217	12.9444	6.82353	11.4583	D1A3,70466806-70466826:70469365-70469385	D1A2,70466806-70466826:70468827-70468847	chr1:70466826-70469365:+	0	0	0	9.09091	0	0	0	0	6.45161	0	0	0	16	0	14	0	15	0	10	1	11	0	7	0	90	0	38	0	29	2	29	0	12	0	1	0
1483	LRRFIP2	Cassette	-40.1871	-4.96972	4.36497e-07	0.0944773	255.167	221.941	238.792	D1A3,37111286-37111306:37100281-37100301	D1A2,37111286-37111306:37108013-37108033	chr3:37100301-37111286:-	65.6598	64.3045	59.8077	58.9958	65.669	56.6176	20.3424	20.381	24.2424	59.6745	57.4953	53.4483	216	413	136	245	209	311	196	282	195	373	59	77	791	202	418	107	275	88	223	330	224	303	27	31
1487	RBM5	Cassette	-31.091	-5.10572	0.000509141	0.000104188	1022.78	1092.35	1014.67	D1A3,50112468-50112488:50115519-50115539	D1A2,50112468-50112488:50112968-50112988	chr3:50112488-50115519:+	94.8665	94.3459	95.3828	93.6553	93.767	95.8451	64.6481	64.7235	61.2867	88.7983	89.8159	90	148	2735	137	2286	120	2479	134	1978	160	2407	44	1015	899	1644	472	866	343	543	316	2505	271	2390	46	414
1488	derp5	Cassette	-31.157	-1.98491	0.000489304	0.890432	38.6111	37.8824	39.2917	D1A3,15923430-15923450:15919303-15919323	D1A2,15923430-15923450:15920264-15920284	chr10:15919323-15923430:-	68.3673	46.6667	66.6667	69.3333	54.6512	48.1481	25.7862	30	27.6596	74.7967	62.8319	33.3333	31	67	24	21	26	52	23	52	39	47	14	13	118	41	56	24	34	13	31	92	42	71	8	4
1489	HDAC3	Cassette	0	0	#DIV/0!	#DIV/0!	46.3889	57.1765	49.9583	D1A3,140985944-140985964:140985495-140985515	D1A2,140985944-140985964:140985802-140985822	chr5:140985515-140985944:-	100	100	100	100	100	100	100	100	100	100	100	100	0	142	0	104	0	128	0	114	0	120	0	64	0	96	0	35	0	32	0	177	0	158	0	29
1490	MYO18A	Cassette	-10.5467	4.2207	0.00327066	0.0126843	230	231.706	206.917	D1A3,24437581-24437601:24433562-24433582	D1A2,24437581-24437601:24436772-24436792	chr17:24433582-24437581:-	16.9731	14.6617	15.4739	10.3718	15.1724	10.7383	4.08163	5.41516	0.558659	17.8824	19.2878	17.1875	587	120	454	78	437	80	458	53	492	88	266	32	517	22	262	15	178	1	349	76	272	65	53	11
1491	RARA	MulSkip	0.0857266	0.0930461	0.70643	0.674211	125.111	100.882	114.167	D1A3,35741154-35741174:35761687-35761707	D1A2,35741154-35741174:35758093-35758113	chr17:35741174-35761687:+	99.6491	100	99.6296	100	99.1968	100	100	100	99.4949	99.5169	100	100	1	284	0	232	1	269	0	191	2	247	0	100	0	475	0	252	1	197	1	206	0	236	0	45
1492	SAT1	Alt5Prime	31.2852	29.0376	2.77248e-07	1.12596e-05	12779.7	12046.8	10546.5	D1A3,23711901-23711921:23713365-23713385	D2A3,23712421-23712441:23713365-23713385	chrX:23711837-23713365:+	23.1195	21.4733	25.2748	23.0097	22.9159	20.8429	53.332	53.3938	55.4479	53.5774	51.2396	50.614	31225	9390	24070	6582	20057	6784	25269	7552	28535	8483	13767	3625	11359	12981	5445	6238	3864	4809	4996	5766	5094	5353	925	948
1494	PAK1	Cassette	-9.25455	3.06631	0.166687	0.644933	13.5	13.7647	13	D1A3,76721422-76721442:76712033-76712053	D1A2,76721422-76721442:76714049-76714069	chr11:76712053-76721422:-	5.26316	33.3333	22.2222	21.4286	19.3548	11.1111	17.9487	5.88235	4.7619	30	13.3333	22.2222	36	2	10	5	35	10	22	6	25	6	8	1	32	7	16	1	20	1	21	9	26	4	7	2
1495	ORAOV1	Cassette	-0.785854	0.236507	0.0265865	0.00119893	609	558.706	569.792	D1A3,69199138-69199158:69191941-69191961	D1A2,69199138-69199158:69197250-69197270	chr11:69191961-69199138:-	99.8038	99.5892	99.8038	99.7302	99.6418	99.6909	98.6516	98.9754	99.1453	99.9194	99.9199	100	3	1526	5	1212	3	1526	3	1109	5	1391	2	645	25	1829	10	966	6	696	1	1240	1	1248	0	223
1496	SDCCAG3	Cassette	5.41593	11.4294	0.0102543	0.435703	92.5556	94.2353	85.6667	D1A3,138424600-138424620:138422191-138422211	D1A2,138424600-138424620:138423320-138423340	chr9:138422211-138424600:-	21.0744	21.3836	12.766	21.659	17.6245	19.6721	25.3807	24.4275	23.5294	19.7802	17.5439	54.0541	191	51	125	34	205	30	170	47	215	46	98	24	147	50	99	32	78	24	146	36	141	30	17	20
1497	BNIP2	Cassette	-0.804992	-2.03215	0.101735	6.11933e-05	1133.89	1049.65	1096.17	D1A3,57759082-57759102:57757558-57757578	D1A2,57759082-57759102:57758305-57758325	chr15:57757578-57759082:-	2.87335	2.40412	2.11046	2.91502	2.46628	2.47934	2.31843	1.60164	1.28924	0.68741	0.250447	0.589971	2569	76	1705	42	2180	47	1965	59	2531	64	708	18	4129	98	2396	39	1761	23	2745	19	2788	7	337	2
1498	ZFYVE27	Cassette	0.180734	-0.228264	0.704722	0.0510276	185.056	198.588	176.5	D1A3,99501189-99501209:99502784-99502804	D1A2,99501189-99501209:99502603-99502623	chr10:99501209-99502784:+	0.164204	0.530504	0	0.247525	0.42735	0	0	0	1.22699	0	0	0	608	1	375	2	443	0	403	1	466	2	170	0	472	0	225	0	161	2	469	0	367	0	69	0
1500	UBE3A	Cassette	0.36353	-0.231913	0.557486	0.650384	153.889	160.706	136.708	D1A3,23205327-23205347:23201722-23201742	D1A2,23205327-23205347:23203482-23203502	chr15:23201742-23205327:-	0.240385	0.310559	1.46699	1.0101	0.472813	0.390625	1.53257	0	1.50376	0	1.25	0	415	1	321	1	403	6	392	4	421	2	255	1	257	4	154	0	131	2	237	0	237	3	34	0
1501	ASPH	Cassette	-0.255452	0.275673	0.133766	0.11728	3698.17	2645.12	3048.67	D1A3,62759151-62759171:62756129-62756149	D1A2,62759151-62759171:62757576-62757596	chr8:62756149-62759151:-	0.527597	0.238298	0.776726	0.687588	0.411194	1.22699	0.344052	0.349389	0.474402	0.970874	0.988205	0.802139	9804	52	5861	14	7026	55	5633	39	8719	36	1127	14	15062	52	7986	28	5035	24	3060	30	3106	31	371	3
1502	RHOT1	Cassette	-4.01464	3.28035	0.0104929	0.293355	259.111	277.412	258.917	D1A3,27559421-27559441:27575747-27575767	D1A2,27559421-27559441:27562247-27562267	chr17:27559441-27575747:+	80.8276	78.5714	77.2803	83.5227	81.9296	81.2287	76.0839	75.6677	77.8846	79.8141	83.8039	87.9032	139	586	129	473	137	466	87	441	118	535	55	238	171	544	82	255	46	162	152	601	109	564	15	109
1504	MLL3	Cassette	-8.28681	5.79118	0.219107	0.637901	65.7778	55.5882	61.375	D1A3,151486880-151486900:151484344-151484364	D1A2,151486880-151486900:151485923-151485943	chr7:151484364-151486880:-	43.4783	31.5315	43.038	40.404	33.6066	66.6667	34.6429	40.7895	29.0698	47.619	32.4503	66.6667	91	70	76	35	90	68	59	40	81	41	5	10	183	97	90	62	61	25	66	60	102	49	4	8
1506	PRC1	Cassette	-2.04802	1.86707	0.301926	0.772552	58.1667	61.2941	53.125	D1A3,89313680-89313700:89311416-89311436	D1A2,89313680-89313700:89313334-89313354	chr15:89311436-89313680:-	85.7143	90.2655	85	86.2319	88.7006	86.3636	82.1053	86.8421	86.0465	81.7391	85	100	31	186	11	102	24	136	19	119	20	157	9	57	17	78	5	33	6	37	21	94	15	85	0	13
1507	PCSK6	Cassette	7.93758	7.62914	0.48058	0.416127	26.6667	36.0588	30.5833	D1A3,99689579-99689599:99684187-99684207	D1A2,99689579-99689599:99689397-99689417	chr15:99684207-99689579:-	73.4177	75	69.5652	47.541	76.9231	40	66.6667	87.5	60.8696	59.6774	75.8621	78.5714	21	58	16	48	21	48	32	29	15	50	21	14	20	40	3	21	9	14	50	74	28	88	3	11
1510	MAPK8	TwoMulx	-15.9478	-5.53432	0.00373994	0.239085	61.5556	60.4118	57.9583	D1A2,49298349-49298369:49302136-49302156	D1A3,49298349-49298369:49302562-49302582	chr10:49298369-49303936:+	30.137	27.619	26.5306	31.8841	27.1084	44.7368	11.4943	19.4805	15.1899	26.8966	30.5085	20	102	44	76	29	108	39	94	44	121	45	42	34	154	20	62	15	67	12	106	39	82	36	16	4
1511	ZNF384	Cassette	7.67283	-6.32964	0.36876	0.639943	10.1667	11.4118	10.75	D1A3,6658372-6658392:6657867-6657887	D1A2,6658372-6658392:6658117-6658137	chr12:6657887-6658372:-	79.4118	80	77.7778	75	87.5	66.6667	72.2222	92.3077	91.6667	89.1892	75	50	7	27	2	8	6	21	7	21	2	14	4	8	5	13	2	24	1	11	4	33	9	27	1	1
1512	REEP6	Cassette	-0.877193	-0.877193	0.363217	0.363217	23.6667	26.0588	23.7083	D1A3,1447432-1447452:1448172-1448192	D1A2,1447432-1447452:1447589-1447609	chr19:1447452-1448172:+	0	5.26316	0	0	0	0	0	0	0	0	0	0	66	0	54	3	59	0	39	0	56	0	23	0	70	0	33	0	23	0	60	0	68	0	15	0
1513	TSC22D2	Cassette	-0.111751	-0.466969	0.670888	0.275949	660.5	580.882	597.375	D1A3,151611765-151611785:151657552-151657572	D1A2,151611765-151611785:151623525-151623545	chr3:151611785-151657552:+	0.58102	0.994036	2.09302	0.685401	0.927909	0.687758	0.794021	0.765111	1.09019	1.0327	0.550964	0	1540	9	996	10	1263	27	1449	10	1388	13	722	5	2124	17	1297	10	998	11	1150	12	1083	6	197	0
1515	PXMP3	Cassette	-3.22476	-1.14131	0.0280562	0.0600483	414.556	334.059	379.833	D1A3,78074780-78074800:78061067-78061087	D1A2,78074780-78074800:78063109-78063129	chr8:78061087-78074780:-	91.7669	92.6031	93.1544	92.9535	94.052	92.8339	89.8154	90.8021	88.3901	92.4433	91.2484	91.5663	89	992	52	651	51	694	47	620	48	759	22	285	160	1411	86	849	75	571	60	734	68	709	7	76
1517	CIT	Cassette	-1.59722	-0.698014	0.467233	0.657621	86.1667	83.4706	77.4583	D1A3,118694956-118694976:118689349-118689369	D1A2,118694956-118694976:118693077-118693097	chr12:118689369-118694956:-	97.3485	96.875	95.8904	97.0149	98.2979	100	99.5098	94.382	94.0299	99.3506	96.2687	95	7	257	6	186	9	210	6	195	4	231	0	80	1	203	5	84	4	63	1	153	5	129	1	19
1518	LEPR	AltEnd	4.66136	5.32143	0.102162	0.0692205	32.9444	27.4118	28.625	D1A3,65861232-65861252:65874461-65874481	D1A2,65861232-65861252:65871422-65871442	chr1:65861252-65875410:+	96.5116	100	98.2456	95.4545	93.8596	84	98.0198	100	100	100	100	100	3	83	0	45	1	56	3	63	7	107	4	21	2	99	0	66	0	33	0	31	0	56	0	7
1519	PDCD4	Cassette	0.0996385	0.552087	0.303563	0.321323	957.611	795.706	894.917	D1A3,112625798-112625818:112630980-112631000	D1A2,112625798-112625818:112626417-112626437	chr10:112625818-112630980:+	0.485201	0.0656599	0.519818	0.250313	0.494071	0.368324	0.439775	0.564236	0.386598	0.767386	0.26824	1.71233	2051	10	1522	1	1531	8	1594	4	2014	10	541	2	4075	18	2291	13	1546	6	2069	16	1859	5	287	5
1521	TRRAP	Cassette	-0.290209	0.629604	0.531501	0.311005	466.778	517.412	465.292	D1A3,98378556-98378576:98383779-98383799	D1A2,98378556-98378576:98381305-98381325	chr7:98378576-98383779:+	1.13636	0.923788	2.1978	1.08161	1.72279	1.43369	1.64448	1.31363	0.419287	2.74566	2.2351	1.15607	1305	15	858	8	979	22	1006	11	1255	22	550	8	1256	21	601	8	475	2	1346	38	1181	27	171	2
1523	CPSF6	Cassette	28.4633	3.39014	0.00766227	0.798331	35	31.7647	33.4167	D1A3,67937932-67937952:67938636-67938656	D1A2,67937932-67937952:67938081-67938101	chr12:67937952-67938636:+	19.8113	15.7895	23.8806	33.3333	40	28.5714	45.7944	61.5385	58.75	31.6832	49.1803	10	85	21	32	6	51	16	38	19	45	30	25	10	58	49	25	40	33	47	69	32	31	30	9	1
1524	GTPBP10	Cassette	-3.52588	-6.526	0.27496	0.0572025	15.8333	8.41176	13.9167	D1A3,89820239-89820259:89839404-89839424	D1A2,89820239-89820259:89822335-89822355	chr7:89820259-89839404:+	5.12821	0	11.1111	6.25	0	16.6667	1.06383	5.55556	2.38095	0	0	0	37	2	10	0	8	1	15	1	15	0	5	1	93	1	51	3	41	1	26	0	21	0	2	0
1525	VEGFA	Cassette	13.0424	-0.108189	0.00304613	0.969518	213.167	166.941	191.333	D1A3,43854613-43854633:43857670-43857690	D1A2,43854613-43854633:43856446-43856466	chr6:43854633-43857670:+	30.9524	32.1229	32.2072	25.9868	32.7982	16.8421	40.566	41.2698	42.7461	27.1676	27.6596	30.303	319	143	243	115	301	143	225	79	293	143	79	16	504	344	296	208	221	165	252	94	272	104	23	10
1526	RAPH1	Cassette	11.5107	14.3031	0.0875622	0.07474	15.2222	13.0588	15.1667	D1A3,204050043-204050063:204034873-204034893	D1A2,204050043-204050063:204043261-204043281	chr2:204034893-204050043:-	36	52.6316	62.8571	71.4286	70	54.5455	67.4699	68.5714	72.2222	70.7317	65.9091	80	16	9	9	10	13	22	8	20	6	14	5	6	27	56	11	24	5	13	12	29	15	29	1	4
1528	TPD52L1	Cassette	0.143701	3.39829	0.928396	0.0936302	163.944	136.412	143.167	D1A3,125616580-125616600:125625678-125625698	D1A2,125616580-125616600:125619942-125619962	chr6:125616600-125625678:+	15.4378	15.2174	16.3205	13.8889	18.9974	9.77444	14.9466	16.7224	13.5802	16.0194	19.7628	19.2308	367	67	234	42	282	55	248	40	307	72	120	13	478	84	249	50	210	33	173	33	203	50	21	5
1530	VEGFB	Cassette	0	0	#DIV/0!	#DIV/0!	24.0556	20.9412	23.7083	D1A3,63761250-63761270:63762403-63762423	D1A2,63761250-63761270:63761467-63761487	chr11:63761270-63762403:+	100	100	100	100	100	100	100	100	100	100	100	100	0	35	0	33	0	57	0	40	0	55	0	31	0	92	0	41	0	49	0	61	0	60	0	15
1533	PDLIM7	Cassette	1.66134	1.08309	0.000739985	0.00623025	813.167	741.235	759.083	D1A3,176850476-176850496:176849214-176849234	D1A2,176850476-176850496:176850180-176850200	chr5:176849234-176850476:-	97.1713	97.6889	97.3698	98.0476	97.5473	98.8556	99.3464	99.5895	99.3884	99.0455	98.6193	98.9247	54	1855	37	1564	50	1851	32	1607	48	1909	13	1123	15	2280	5	1213	6	975	17	1764	21	1500	3	276
1534	GTF2I	Cassette	1.20391	0.169415	0.0157643	0.132295	1632	1889.12	1724.92	D1A3,73763356-73763376:73769149-73769169	D1A2,73763356-73763376:73767112-73767132	chr7:73763376-73769149:+	0.342047	0.257448	0.308555	0.254813	0.0827301	0.0740741	1.29736	1.77332	1.20087	0.537827	0.309225	0.321027	4079	14	2712	7	3554	11	3523	9	4831	4	1349	1	4793	63	2548	46	1810	22	5548	30	5803	18	621	2
1536	HDAC7	Cassette	3.03834	-0.024019	0.00925409	0.994037	37.2778	38.8824	34.7917	D1A3,46476256-46476276:46475797-46475817	D1A2,46476256-46476276:46476046-46476066	chr12:46475817-46476256:-	6.54206	3.57143	6.55738	2.77778	5.19481	2.77778	7.04225	7.27273	8.51064	4	9.63855	0	100	7	81	3	114	8	70	2	73	4	35	1	66	5	51	4	43	4	72	3	75	8	6	0
1537	E2F6	Cassette	-11.5877	-8.72917	0.0189414	0.239045	709.944	750	743.25	D1A3,11514755-11514775:11511355-11511375	D1A2,11514755-11514775:11513031-11513051	chr2:11511375-11514755:-	31.8704	34.7794	35.082	41.7484	35.0459	54.4413	27.2096	27.306	27.2051	27.3997	22.6709	40.2256	1304	610	872	465	990	535	653	468	1062	573	159	190	1886	705	993	373	685	256	1664	628	1934	567	159	107
1539	FEZ2	Cassette	2.64085	-2.79183	0.0300083	0.155381	63	62.7647	59.0833	D1A3,36659243-36659263:36639140-36639160	D1A2,36659243-36659263:36641492-36641512	chr2:36639160-36659243:-	15.7303	20.1835	15.6463	17.0732	14.3678	18.75	19.1011	20	19.697	15.6463	15.3153	11.5385	150	28	87	22	124	23	102	21	149	25	52	12	144	34	76	19	53	13	124	23	94	17	23	3
1540	SEC31A	Cassette	-16.2283	-23.5093	0.00415495	0.000173419	621.5	533.176	563.25	D1A3,83982316-83982336:83969215-83969235	D1A2,83982316-83982336:83971132-83971152	chr4:83969235-83982316:-	38.1104	38.4909	29.5455	40.3869	41.7976	42.2222	26.6059	21.6447	18.3411	16.3701	17.2676	11.1111	1166	718	807	505	992	416	493	334	667	479	156	114	1611	584	1010	279	699	157	940	184	872	182	136	17
1541	CSNK2A1	Cassette	-20.6632	-24.8581	0.03457	0.348795	15.4444	15.0588	14.75	D1A3,472315-472335:437284-437304	D1A2,472315-472335:456673-456693	chr20:437304-472315:-	72.973	35	59.6774	72.7273	75.6757	75	52.5	37.037	44	66.6667	54.2857	0	10	27	13	7	25	37	6	16	9	28	2	6	19	21	17	10	14	11	12	24	16	19	5	0
1543	SYNGAP1	Cassette	0	1.0095	#DIV/0!	0.191236	94.7778	102.118	91.5833	D1A3,33517494-33517514:33518643-33518663	D1A2,33517494-33517514:33518207-33518227	chr6:33517514-33518643:+	0	0	0	0	0	0	0	0	0	1.30435	0	1.72414	255	0	211	0	212	0	195	0	255	0	116	0	256	0	121	0	85	0	227	3	204	0	57	1
1545	NRD1	Cassette	-0.100098	0.342843	0.614877	0.579872	398.444	379.294	379.792	D1A3,52078485-52078505:52074452-52074472	D1A2,52078485-52078505:52074678-52074698	chr1:52074472-52078485:-	0.739372	0.89172	0.604595	0.451807	0.808081	0	0.665336	0.559441	0.222717	1.78947	0.986842	0	1074	8	778	7	822	5	661	3	982	8	157	0	1493	10	711	4	448	1	933	17	903	9	81	0
1546	OPA1	Cassette	-4.31658	-3.99364	0.305415	0.469962	11.7222	11.9412	11.625	D1A3,194817748-194817768:194819351-194819371	D1A2,194817748-194817768:194818266-194818286	chr3:194817768-194819351:+	91.6667	96.6667	100	100	85.1852	100	85.7143	95.2381	92.8571	88.5714	86.2069	100	2	22	1	29	0	29	0	25	4	23	0	6	5	30	1	20	1	13	4	31	4	25	0	4
1548	SLC29A4	Cassette	0.343643	0.343643	0.363217	0.363217	28.1667	30.1765	27.25	D1A3,5305564-5305584:5308953-5308973	D1A2,5305564-5305584:5306578-5306598	chr7:5305584-5308953:+	97.9381	100	100	100	100	100	100	100	100	100	100	100	2	95	0	65	0	58	0	65	0	81	0	35	0	59	0	29	0	18	0	62	0	81	0	4
1549	DKFZp566L241	Cassette	12.0518	7.76045	0.00836233	0.0993318	518.944	563.059	562.75	D1A3,187985159-187985179:187986365-187986385	D1A2,187985159-187985179:187985444-187985464	chr3:187985179-187986365:+	53.9182	52.3238	57.9194	63.3431	57.8947	71.54	70.4456	69.4095	74.77	69.3243	70.6212	61.8056	541	633	318	349	449	618	375	648	560	770	146	367	524	1249	316	717	192	569	631	1426	577	1387	55	89
1550	KIAA0528	Cassette	0	0	#DIV/0!	#DIV/0!	175.611	169.059	175.042	D1A3,22550911-22550931:22537518-22537538	D1A2,22550911-22550931:22546985-22547005	chr12:22537538-22550911:-	0	0	0	0	0	0	0	0	0	0	0	0	446	0	275	0	372	0	274	0	376	0	91	0	693	0	387	0	247	0	464	0	506	0	70	0
1551	SETD5	Cassette	-7.06879	-2.57034	0.0153807	0.525997	639.056	622.059	648.958	D1A3,9451149-9451169:9451507-9451527	D1A2,9451149-9451169:9451273-9451293	chr3:9451169-9451507:+	20.7865	17.9104	26.6957	27.1311	24.6318	31.6312	16.3458	17.7177	19.1235	25.9563	24.6421	16.0839	1128	296	825	180	843	307	889	331	921	301	482	223	2042	399	1096	236	812	192	1355	475	1474	482	240	46
1553	COPA	Cassette	0	0	#DIV/0!	#DIV/0!	353.778	377.529	363.917	D1A3,158545514-158545534:158542887-158542907	D1A2,158545514-158545534:158543639-158543659	chr1:158542907-158545514:-	100	100	100	100	100	100	100	100	100	100	100	100	0	1034	0	688	0	810	0	659	0	861	0	286	0	1110	0	554	0	366	0	1087	0	1121	0	158
1554	HNRPDL	Cassette	-26.9664	-3.42543	0.00243822	0.000386509	819.833	834.176	781.375	D1A3,83567366-83567386:83566286-83566306	D1A2,83567366-83567386:83566790-83566810	chr4:83566306-83567366:-	96.2725	96.5497	95.546	96.4184	96.2103	94.2308	70.8808	70.1195	65.7143	91.7889	92.8362	92.7126	93	2402	58	1623	93	1995	63	1696	80	2031	51	833	562	1368	300	704	276	529	168	1878	122	1581	18	229
1559	SGCE	Cassette	0.128447	-0.0348794	0.312225	0.546365	1654.67	1688.29	1538.54	D1A3,94066022-94066042:94055960-94055980	D1A2,94066022-94066042:94065232-94065252	chr7:94055980-94066022:-	0.0846919	0.0552334	0.104302	0.179426	0.164978	0.0557103	0.0435445	0.324525	0.339443	0.058651	0.158881	0	4719	4	3619	2	3831	4	3338	6	4236	7	1794	1	4591	2	2150	7	1468	5	3408	2	3142	5	584	0
1563	RPRD1B	Cassette	0.273525	-1.14912	0.568246	0.60198	156.167	151.235	151.833	D1A3,36095894-36095914:36110163-36110183	D1A2,36095894-36095914:36102250-36102270	chr20:36095914-36110163:+	99.5585	99.6633	98.9101	98.0583	99.5169	96.9697	98.9673	99.2727	98.9189	99.1826	99.7691	93.9394	2	451	1	296	4	363	4	202	2	412	1	32	6	575	2	273	2	183	3	364	1	432	2	31
1564	GTF2I	Cassette	2.8719	0.302768	0.00254675	0.0780891	1645.94	1894.24	1736.92	D1A3,73763356-73763376:73769149-73769169	D1A2,73763356-73763376:73767115-73767135	chr7:73763376-73769149:+	0.487924	0.440529	0.503919	0.452105	0.596708	0.442804	3.67765	3.19149	3.20856	0.626903	0.786459	0.956938	4079	20	2712	12	3554	18	3523	16	4831	29	1349	6	4793	183	2548	84	1810	60	5548	35	5803	46	621	6
1565	BRCC3	Cassette	0.982953	3.74152	0.494857	0.55937	424.778	382.588	395.25	D1A3,153972288-153972308:153997525-153997545	D1A2,153972288-153972308:153980783-153980803	chrX:153972308-153997525:+	2.71248	1.62162	3.02691	3.3046	2.58449	9.67742	4.11295	4.17722	6.12245	2.33645	2.0979	18.254	1076	30	728	12	865	27	673	23	980	26	224	24	1562	67	757	33	506	33	836	20	840	18	103	23
1567	NCOR1	Cassette	-10.8431	-3.07361	0.000574044	0.326862	1152	1121.47	1058.71	D1A3,15935901-15935921:15930461-15930481	D1A2,15935901-15935921:15931364-15931384	chr17:15930481-15935901:-	65.6699	67.3279	67.0507	69.8568	70.0974	59.6364	55.4305	56.8197	55.0401	66.9634	64.3867	59.2486	1148	2196	807	1663	858	1746	800	1854	860	2016	444	656	1346	1674	668	879	504	617	705	1429	781	1412	141	205
1569	FBXW11	Cassette	8.18902	2.3159	3.68035e-06	0.146549	2868.33	3056.53	2812.62	D1A3,171366066-171366086:171270386-171270406	D1A2,171366066-171366086:171273994-171274014	chr5:171270406-171366066:-	6.20415	5.38633	7.15726	4.80315	5.94728	3.45078	13.2362	13.9429	13.8625	8.99629	8.75	5.67588	7544	499	5094	290	5526	426	6045	305	7243	458	2658	95	7322	1117	3765	610	2268	365	6383	631	6862	658	1263	76
1571	SYNE2	Cassette	19.7243	6.91472	0.116887	0.402497	28.0556	30	29.8333	D1A3,63750921-63750941:63752718-63752738	D1A2,63750921-63750941:63751756-63751776	chr14:63750941-63752718:+	55.5556	45.6522	48.7805	42	77.7778	21.7391	75.2381	76.5625	53.125	52.9412	58	55.5556	40	50	25	21	21	20	29	21	12	42	18	5	26	79	15	49	15	17	48	54	42	58	4	5
1573	ZNF655	Cassette	-42.2765	-6.725	0.00268817	0.0494064	20	29.9412	22.7083	D1A3,98996234-98996254:99007803-99007823	D1A2,98996234-98996254:99007246-99007266	chr7:98996254-99007803:+	44.3182	42.8571	39.6226	55.3191	52.0548	46.1538	13.3333	0	0	39.3258	37.8049	42.8571	49	39	32	24	32	21	21	26	35	38	7	6	13	2	7	0	8	0	54	35	51	31	8	6
1574	DLG1	Cassette	0	0	#DIV/0!	#DIV/0!	12.3889	13.8235	12.75	D1A3,198280486-198280506:198278002-198278022	D1A2,198280486-198280506:198279785-198279805	chr3:198278022-198280486:-	0	0	0	0	0	0	0	0	0	0	0	0	32	0	25	0	25	0	33	0	30	0	7	0	42	0	15	0	14	0	42	0	39	0	2	0
1575	SMN2	Cassette	7.15885	4.45265	0.00350412	0.0234528	1235.17	1276.53	1257.46	D1A3,69399009-69399029:69402223-69402243	D1A2,69399009-69399029:69400817-69400837	chr5:69399029-69402223:+	92.8951	90.7748	92.9549	91.337	92.3019	83.9442	97.6179	98.193	97.7695	95.3874	95.5511	94.5233	254	3321	231	2273	206	2718	173	1824	205	2458	92	481	98	4016	41	2228	36	1578	181	3743	157	3372	27	466
1576	UBE2I	Cassette	-0.0309735	0.00736144	0.177892	0.815886	1477.11	1386.12	1343.88	D1A3,1299755-1299775:1304021-1304041	D1A2,1299755-1299775:1302348-1302368	chr16:1299775-1304021:+	0	0	0	0.082713	0.103128	0	0	0	0	0.0368189	0.0781861	0	3823	0	3235	0	4484	0	2416	2	2906	3	1030	0	4242	0	2534	0	1913	0	2715	1	2556	2	391	0
1577	VCAN	MulSkip	-3.19254	-4.52677	0.0834252	0.115642	49.7222	32.5882	42.5	D1A3,82843951-82843971:82877111-82877131	D1A2,82843951-82843971:82850923-82850943	chr5:82843971-82877111:+	97.7778	100	98.0198	96.5517	96.9072	97.561	93.9535	96.7742	93.1034	96.0784	93.75	90	2	88	0	82	2	99	2	56	3	94	1	40	13	202	4	120	6	81	2	49	4	60	1	9
1579	ARL4A	Cassette	-2.79935	-1.74695	0.00859923	0.095707	163.389	165.882	150.958	D1A3,12693173-12693193:12694315-12694335	D1A2,12693173-12693193:12693784-12693804	chr7:12693193-12694315:+	4.11765	3.48432	4.58937	5.64972	3.16027	6.47482	2.5	0.813008	2.02703	2.78638	3.98671	1.72414	489	21	277	10	395	19	334	20	429	14	130	9	390	10	244	2	145	3	314	9	289	12	57	1
1581	UTX	Cassette	-24.2308	-11.0288	0.000143582	0.00430949	526.611	452.294	512.333	D1A3,44803635-44803655:44804797-44804817	D1A2,44803635-44803655:44804210-44804230	chrX:44803655-44804797:+	83.6512	83.5065	83.5979	83.001	84.8457	88.3162	62.1946	57.877	60.6952	73.1066	71.2246	76.0417	180	921	127	643	155	790	162	791	162	907	34	257	913	1502	500	687	294	454	348	946	383	948	46	146
1583	GPHN	Cassette	0.644237	-0.0770171	0.215338	0.180485	202.222	199.588	186.625	D1A3,66501775-66501795:66560102-66560122	D1A2,66501775-66501795:66522151-66522171	chr14:66501795-66560102:+	0.19685	0.265252	0	0	0	0	1.0274	0	1.13636	0	0	0	507	1	376	1	498	0	443	0	480	0	248	0	578	6	326	0	174	2	376	0	390	0	73	0
1586	TCF7L2	Cassette	1.13835	-0.00116324	0.458453	0.999581	255.389	189	228.042	D1A3,114701336-114701356:114789773-114789793	D1A2,114701336-114701356:114714304-114714324	chr10:114701356-114789773:+	7.9096	7.59162	10.7807	4.13223	8.39161	2.08333	7.33453	7.23781	9.28726	4.45026	5.99078	10	489	42	353	29	480	58	348	15	393	36	94	2	1036	82	628	49	420	43	365	17	408	26	54	6
1589	PPFIBP1	Cassette	-5.91447	-4.3962	1.70256e-05	0.191438	544.333	472.118	502.625	D1A3,27720779-27720799:27723688-27723708	D1A2,27720779-27720799:27721263-27721283	chr12:27720799-27723688:+	97.1493	97.1311	97.0332	98.8658	97.7564	100	92.5488	91.7954	91.8803	93.7956	89.5153	97.4684	38	1295	28	948	34	1112	12	1046	28	1220	0	608	126	1565	85	951	57	645	68	1028	106	905	4	154
1591	TNRC6B	Cassette	0.405404	0.957372	0.665411	0.493019	61.2222	50	52.4583	D1A3,38992966-38992986:38999374-38999394	D1A2,38992966-38992986:38996071-38996091	chr22:38992986-38999374:+	1.36986	1.8018	0.970874	0	0.645161	0	0.943396	0	2.66667	1.36986	3.8961	0	144	2	109	2	102	1	119	0	154	1	59	0	210	2	122	0	73	2	72	1	74	3	7	0
1592	STK24	AltStart	0	-0.191571	#DIV/0!	0.42265	651.889	609.176	608.5	D2A3,97972029-97972049:97969708-97969728	D1A3,98026999-98027019:97969708-97969728	chr13:97969728-98027397:-	100	100	100	100	100	100	100	100	100	100	100	99.4253	0	1936	0	1247	0	1471	0	1158	0	1674	0	372	0	2063	0	1016	0	797	0	1288	0	1408	1	173
1593	CDK10	Alt5Prime	-0.623334	0.16646	0.325622	0.530715	54.2778	63.8235	59.7917	D1A3,88288941-88288961:88289201-88289221	D2A3,88288959-88288979:88289201-88289221	chr16:88288839-88289201:+	100	99.1379	100	98.9583	100	100	100	98.7654	98.4127	100	99.5475	100	0	165	1	115	0	134	1	95	0	116	0	54	0	152	1	80	1	62	0	215	1	220	0	22
1594	PSMF1	Cassette	0.635257	0.365989	0.692238	0.796361	17.0556	20.3529	19.5833	D1A3,1054273-1054293:1063763-1063783	D1A2,1054273-1054293:1056068-1056088	chr20:1054293-1063763:+	100	100	95	100	100	94.7368	96.7742	100	100	97.1429	98.8235	100	0	33	0	28	2	38	0	46	0	35	1	18	1	30	0	45	0	30	2	68	1	84	0	8
1595	BCAS3	Cassette	25.2926	19.0907	0.000787055	7.28052e-05	53.3333	36.5294	52.25	D1A3,56448024-56448044:56466808-56466828	D1A2,56448024-56448044:56459008-56459028	chr17:56448044-56466808:+	65.0794	67.7966	60.3448	69.8413	72.2222	67.5676	87.9518	95.8333	93.5185	85.1064	88.9764	84.6154	22	41	19	40	23	35	19	44	20	52	12	25	40	292	7	161	7	101	21	120	14	113	4	22
1596	CASP8	Cassette	24.4133	27.9094	0.00933978	0.00558974	485.889	501.059	461.292	D1A3,201845724-201845744:201847856-201847876	D1A2,201845724-201845744:201845865-201845885	chr2:201845744-201847856:+	17.7059	16.4384	14.8305	18.2768	17.4831	17.0772	38.5865	38.9444	46.6151	46.714	47.7927	40.1274	1069	230	732	144	1005	175	939	210	977	207	505	104	756	475	428	273	276	241	600	526	544	498	94	63
1597	TPM1	TwoMulx	-0.172454	-0.106674	2.0683e-06	0.166019	12537.6	8991.94	10328.6	D1A2,61140171-61140191:61140449-61140469	D1A3,61140171-61140191:61140964-61140984	chr15:61140191-61141466:+	0.220783	0.227824	0.241378	0.179236	0.190129	0.188869	0.0230932	0.0448179	0.038835	0.158346	0.145742	0	27568	61	20145	46	27277	66	22277	40	25198	48	7927	15	47622	11	26763	12	20592	8	10719	17	9592	14	1868	0
1599	SFRS10	Cassette	4.25911	-2.021	0.4698	0.715107	147.222	151.059	140.792	D1A3,187138306-187138326:187127196-187127216	D1A2,187138306-187138326:187132314-187132334	chr3:187127216-187138306:-	38.2979	40.2827	28.5333	25.4072	35.1955	12.2642	40.8629	33.3333	28.5714	24.1176	34.3195	25.4902	261	162	169	114	268	107	229	78	232	126	93	13	233	161	148	74	130	52	258	82	222	116	38	13
1600	KIAA0494	Cassette	-18.2328	4.35165	0.0044468	0.211472	435.111	398.588	374.125	D1A3,46927845-46927865:46925109-46925129	D1A2,46927845-46927865:46926783-46926803	chr1:46925129-46927845:-	66.193	68.9773	65.9023	65.0289	69.7617	52.1739	42.0108	51.7176	45.5919	69.5255	71.8336	65.7143	452	885	273	607	342	661	363	675	368	849	154	168	646	468	253	271	216	181	167	381	149	380	24	46
1601	EGFR	Cassette	-5.67349	-0.498666	2.44936e-07	0.559842	331	274.059	304.125	D1A3,55178655-55178675:55186480-55186500	D1A2,55178655-55178675:55181792-55181812	chr7:55178675-55186480:+	98.9924	99.4361	98.7871	98.4694	99.3949	99.6124	93.559	93.6416	93.125	98.6486	99.8331	97.3684	8	786	3	529	9	733	9	579	4	657	1	257	78	1133	44	648	33	447	9	657	1	598	2	74
1603	PLCH1	Cassette	6.89687	-0.513514	0.142649	0.662561	137.5	151.412	133.083	D1A3,156688510-156688530:156686173-156686193	D1A2,156688510-156688530:156686669-156686689	chr3:156686193-156688510:-	13.3188	12.4183	13.6223	14.726	14.3229	10.6796	15.6442	18.8172	25.7732	11.1429	12.5749	14.2857	397	61	268	38	279	44	249	43	329	55	92	11	275	51	151	35	72	25	311	39	292	42	30	5
1605	CCDC66	Cassette	61.6023	21.7393	0.00317357	0.000101846	122	107.118	112	D1A3,56568642-56568662:56572751-56572771	D1A2,56568642-56568662:56569929-56569949	chr3:56568662-56572751:+	5.97826	5.88235	13.0233	10.2857	8.66426	15.2174	64.9891	68.4444	80.8989	32.1951	33.9768	28.5714	346	22	240	15	187	28	157	18	253	24	39	7	160	297	71	154	34	144	139	66	171	88	20	8
1606	NASP	Cassette	-32.7932	-23.4499	6.44516e-05	0.000294068	3973.94	4117.35	3686.71	D1A3,45844830-45844850:45851427-45851447	D1A2,45844830-45844850:45845579-45845599	chr1:45844850-45851427:+	30.7603	31.9581	39.9728	41.3205	45.1815	46.5478	6.53391	6.21492	6.74191	15.6172	15.3709	16.5326	8387	3726	6168	2897	6615	4405	4435	3123	6644	5476	1169	1018	8683	607	4512	299	3140	227	6727	1245	6651	1208	934	185
1607	POLR3F	Cassette	10.2125	12.359	0.000142082	0.0104088	154.222	134.412	138.958	D1A3,18409133-18409153:18412124-18412144	D1A2,18409133-18409153:18410262-18410282	chr20:18409153-18412124:+	89.4737	82.3529	84.4633	82.9508	81.3411	84.8485	95.3782	93.0909	94.8837	92.8571	96.9349	100	46	391	48	224	55	299	52	253	64	279	15	84	22	454	19	256	11	204	19	247	8	253	0	32
1608	RBPMS	AltEnd	-1.6703	4.82751	0.252949	0.0408012	111.722	89.7059	100.958	D1A2,30521663-30521683:30524350-30524370	D1A3,30521663-30521683:30526558-30526578	chr8:30521683-30549276:+	6.81818	15	10.0719	10.559	9.47867	8.69565	6.95067	9.25926	9.09091	12.7962	14.6067	17.3913	205	15	153	27	250	28	144	17	191	20	63	6	415	31	245	25	160	16	184	27	152	26	19	4
1609	VEGFB	Alt3Prime	6.8363	9.26648	0.0636973	0.0703157	27.0556	23.8235	26.3333	D1A3,63761250-63761270:63761568-63761588	D1A2,63761250-63761270:63761467-63761487	chr11:63761270-63761703:+	85.3659	80.4878	91.9355	76.9231	88.7097	93.9394	92	91.1111	96.0784	89.7059	96.7742	100	6	35	8	33	5	57	12	40	7	55	2	31	8	92	4	41	2	49	7	61	2	60	0	15
1610	HRNBP3	Cassette	-22.4076	11.6037	1.77029e-06	0.000284145	127	74.0588	101.375	D1A3,74815400-74815420:74623405-74623425	D1A2,74815400-74815420:74743462-74743482	chr17:74623425-74815400:-	82.5397	86.4629	84.375	84.9462	83.7209	80	60.4017	60.4348	62.963	96.6667	95.8333	93.3333	55	260	31	198	15	81	28	158	42	216	28	112	276	421	91	139	50	85	2	58	3	69	1	14
1611	TIMM9	Cassette	-5.32375	13.0911	0.265826	0.0358572	48.6111	44.9412	46.625	D1A3,57963524-57963544:57948422-57948442	D1A2,57963524-57963544:57960546-57960566	chr14:57948442-57963524:-	82.8358	68.3333	87.5	87.4016	79.5699	77.7778	70.073	74.7826	80.8824	92.9825	88	100	23	111	19	41	12	84	16	111	19	74	10	35	41	96	29	86	13	55	8	106	15	110	0	5
1612	VPS26	Cassette	-0.0207239	-0.352418	0.970205	0.581567	871.389	924.588	915.625	D1A3,70562789-70562809:70586768-70586788	D1A2,70562789-70562809:70585573-70585593	chr10:70562809-70586768:+	92.7311	91.8044	94.3313	93.5464	91.7483	93.0147	92.1569	93.1608	93.2082	93.3021	91.7808	92.4479	173	2207	119	1333	103	1714	103	1493	177	1968	38	506	236	2773	111	1512	76	1043	200	2786	240	2680	29	355
1613	SYNCRIP	Cassette	-6.8161	-2.42117	9.62374e-08	0.00774684	2998.78	2709.88	2657.58	D1A3,86409233-86409253:86406981-86407001	D1A2,86409233-86409253:86407868-86407888	chr6:86407001-86409233:-	90.2783	90.1121	90.3226	89.8555	88.6853	89.9678	83.1511	83.2945	82.7168	87.7672	87.9049	86.6751	807	7494	600	5468	717	6692	688	6094	840	6584	280	2511	1310	6465	717	3575	542	2594	578	4147	519	3772	105	683
1614	KIAA1468	Cassette	-1.94041	-2.98208	0.319076	0.099589	13.3889	18.1765	15.5833	D1A3,58098049-58098069:58098858-58098878	D1A2,58098049-58098069:58098572-58098592	chr18:58098069-58098858:+	6.66667	0	0	8	3.22581	0	3.125	0	0	0	0	0	28	2	27	0	34	0	23	2	30	1	29	0	31	1	12	0	21	0	76	0	53	0	4	0
1615	MSL1	Cassette	-0.585743	-0.575035	0.150603	0.15828	123.167	129.235	124.167	D1A3,35539386-35539406:35541315-35541335	D1A2,35539386-35539406:35540998-35541018	chr17:35539406-35541315:+	1.02041	0.943396	2.06612	0	0	0	0.257732	0	0	0.289855	0	0	291	3	210	2	237	5	269	0	264	0	153	0	387	1	214	0	181	0	344	1	361	0	57	0
1616	MARK2	Cassette	-5.15622	15.2554	0.0241141	0.000545542	74.4444	59.9412	65.9167	D1A3,63429071-63429091:63432307-63432327	D1A2,63429071-63429091:63430135-63430155	chr11:63429091-63432307:+	5.82011	6.97674	10.7595	13.0435	10	5.26316	2.53968	2.0979	5.82524	23.3645	21.6667	26.6667	178	11	120	9	141	17	100	15	135	15	36	2	307	8	140	3	97	6	82	25	94	26	11	4
1617	PITPNC1	Cassette	3.81943	-1.55215	8.17527e-05	0.118129	1053.94	832.235	890.208	D1A3,63102100-63102120:63119149-63119169	D1A2,63102100-63102120:63113643-63113663	chr17:63102120-63119149:+	94.1627	93.9411	92.4076	94.9278	95.0491	94.2292	97.7109	97.931	98.1752	93.8053	92.2714	91.6256	160	2581	107	1659	152	1850	123	2302	136	2611	73	1192	73	3116	36	1704	20	1076	70	1060	82	979	17	186
1619	CLTA	Cassette	-0.000209016	0.00389318	0.835731	0.368749	23048.9	22520.4	22745.3	D1A3,36194156-36194176:36201599-36201619	D1A2,36194156-36194176:36199263-36199283	chr9:36194176-36201599:+	0.00364784	0	0.00193667	0	0	0	0	0.00216521	0	0	0.00312622	0.0113456	54825	2	47446	0	51634	1	35420	0	49037	0	13475	0	86380	0	46184	1	30475	0	58218	0	63973	2	8813	1
1621	EphB1	Cassette	0	0	#DIV/0!	#DIV/0!	243.5	244.647	238.875	D1A3,27447157-27447177:27449617-27449637	D1A2,27447157-27447177:27447639-27447659	chr2:27447177-27449617:+	100	100	100	100	100	100	100	100	100	100	100	100	0	703	0	359	0	604	0	575	0	568	0	242	0	594	0	415	0	323	0	667	0	627	0	56
1623	AK125149	Cassette	-31.9203	7.07355	0.0043736	0.00929993	50	43	50.375	D1A3,2547518-2547538:2551425-2551445	D1A2,2547518-2547538:2550730-2550750	chrY:2547538-2551425:+	60.3306	56.9444	57.6471	61.8182	50	57.7778	18.4314	28.1818	29.8851	63.3094	63.5036	66.6667	48	73	31	41	36	49	21	34	35	35	19	26	208	47	79	31	61	26	51	88	50	87	11	22
1625	POMT1	Alt5Prime	-8.77647	4.74503	0.00438938	0.474796	48	39.8235	44	D1A3,133375184-133375204:133375467-133375487	D2A3,133375250-133375270:133375467-133375487	chr9:133375110-133375467:+	6.48148	12.1951	7	13.9241	7.95455	17.6471	2.75862	1.81818	1.69492	15.3846	6.45161	25	101	7	72	10	93	7	68	11	81	7	28	6	141	4	108	2	116	2	77	14	87	6	6	2
1628	LEPR	AltEnd	-6.93285	1.83186	0.217348	0.595885	34.2222	27.7059	29.8333	D1A2,65861232-65861252:65868472-65868492	D1A3,65861232-65861252:65871422-65871442	chr1:65861252-65873699:+	98.8095	95.7447	98.2456	94.0299	95.5357	84	87.6106	94.2857	80.4878	96.875	91.8033	100	1	83	2	45	1	56	4	63	5	107	4	21	14	99	4	66	8	33	1	31	5	56	0	7
1629	MAPRE2	AltStart	2.82389	-20.1318	0.749226	0.00264135	49.9444	37.7059	39.625	D1A3,30811021-30811041:30839453-30839473	D2A3,30812483-30812503:30839453-30839473	chr18:30810889-30839453:+	71.2121	51.6484	69.4444	65.5462	72	51.7241	55.2147	64.3836	79.661	43.3333	47.0588	40	38	94	44	47	33	75	41	78	35	90	14	15	73	90	26	47	12	47	17	13	9	8	3	2
1630	XPNPEP1	Cassette	-1.35975	-0.300701	0.0203659	0.616802	644.833	562.765	625.25	D1A3,111673149-111673169:111657543-111657563	D1A2,111673149-111673169:111664827-111664847	chr10:111657563-111673149:-	97.2836	98.9413	98.5075	97.2428	98.5601	96.9925	96.9203	95.9974	96.767	98.3461	97.6976	96.8182	43	1540	11	1028	18	1188	26	917	20	1369	8	258	85	2675	61	1463	29	868	26	1546	37	1570	7	213
1631	SNX1	MulSkip	-0.296433	0.156322	0.156897	0.0849322	2415.06	2379.82	2379.5	D1A3,62191916-62191936:62202754-62202774	D1A2,62191916-62191936:62197368-62197388	chr15:62191936-62202754:+	98.9593	98.956	99.1071	99.1344	98.9987	99.3377	98.5767	99.0544	98.7263	99.1472	99.2541	99.3144	65	6181	47	4455	48	5328	44	5039	56	5537	20	3000	101	6995	36	3771	35	2713	55	6394	46	6121	7	1014
1634	ZDHHC20	Cassette	28.6023	12.1667	0.00937769	0.00203473	186.833	216.706	189.542	D1A3,20855058-20855078:20853665-20853685	D1A2,20855058-20855078:20854064-20854084	chr13:20853685-20855058:-	25.614	32.2493	32.3596	27.0925	31.685	30.9091	55.2972	65.7588	54.7059	41.4	40	45.0549	424	146	250	119	301	144	331	123	373	173	114	51	173	214	88	169	77	93	293	207	357	238	50	41
1635	OBSCN	AltEnd	-30.5882	-4.23223	0.0171899	0.762293	20.9444	17.7059	18.6667	D1A2,226607366-226607386:226610474-226610494	D1A3,226607366-226607386:226616899-226616919	chr1:226607386-226633198:+	77.0492	72.5	79.4872	85.7143	86.3636	88.8889	40	55.1724	58.0645	58.6207	73.6842	100	14	47	11	29	8	31	6	36	6	38	4	32	33	22	13	16	13	18	12	17	10	28	0	4
1636	SMAD2	Cassette	-9.54513	7.55073	0.00106349	0.0468348	787.778	768.588	782.917	D1A3,43676889-43676909:43649785-43649805	D1A2,43676889-43676909:43650913-43650933	chr18:43649805-43676889:-	54.1562	56.8699	55.929	52.7942	54.8461	47.6673	44.8883	45.5773	42.0304	64.2227	62.5116	57.0492	910	1075	587	774	695	882	718	803	792	962	258	235	1628	1326	806	675	611	443	771	1384	806	1344	131	174
1637	KIAA1608	Cassette	2.64338	0.666415	0.0518069	0.640985	94.6667	92.3529	93.75	D1A3,125559802-125559822:125473451-125473471	D1A2,125559802-125559822:125478869-125478889	chr9:125473471-125559802:-	98.4	92.2581	97.4684	97.2527	95.8974	93.3333	97.5089	98.5075	99.2188	94.6043	97.4026	97.2973	4	246	12	143	6	231	5	177	8	187	5	70	7	274	3	198	1	127	15	263	6	225	1	36
1639	YTHDF3	Cassette	-3.08203	3.18179	0.0280979	0.0297342	158	134.882	145.542	D1A3,64250509-64250529:64284794-64284814	D1A2,64250509-64250529:64261259-64261279	chr8:64250529-64284794:+	92.2414	96.3333	95.2141	96.3801	93.8697	98.9247	92.8187	93.1889	91.2281	97.7049	98.3221	100	36	428	11	289	19	378	8	213	16	245	1	92	40	517	22	301	20	208	7	298	5	293	0	46
1640	CTNND1	Cassette	0.232227	2.29962	0.743202	0.0157278	1146.78	1069.35	1069.79	D1A3,57335514-57335534:57339441-57339461	D1A2,57335514-57335534:57338358-57338378	chr11:57335534-57339441:+	95.4532	96.4012	94.6228	93.6995	95.6813	91.9922	95.2219	94.7421	94.6578	96.6861	97.2521	96.8858	153	3212	94	2518	139	2446	117	1740	116	2570	41	471	183	3647	105	1892	64	1134	74	2159	69	2442	9	280
1641	PITX2	Cassette	5.83474	8.38444	0.382321	0.486659	30.1111	28.5882	29.375	D1A3,111773557-111773577:111761954-111761974	D1A2,111773557-111773577:111773065-111773085	chr4:111761974-111773557:-	26.5823	5.12821	29.1667	30	12.1212	36.3636	26.6055	36.6667	23.913	18.5185	26.3158	50	58	21	37	2	51	21	42	18	58	8	7	4	80	29	38	22	35	11	66	15	56	20	3	3
1642	ADAM9	Cassette	0.0825777	0.0265873	0.484263	0.944449	1878.5	1568.29	1696.46	D1A3,39059377-39059397:39066722-39066742	D1A2,39059377-39059397:39059643-39059663	chr8:39059397-39066722:+	99.0651	99.1057	99.2784	98.9164	99.0262	98.5169	99.062	99.1294	99.0107	98.6924	99.668	98.6737	52	5510	33	3657	26	3577	28	2556	42	4271	7	465	67	7076	35	3985	24	2402	42	3170	11	3302	5	372
1643	BRCA1	Cassette	18.727	-4.55973	0.000108005	0.119872	193.111	188.059	173.208	D1A3,38487946-38487966:38482134-38482154	D1A2,38487946-38487966:38484922-38484942	chr17:38482154-38487946:-	14.2222	11.4053	18.8559	18.2156	12.3675	24.5614	37.694	35.1351	33.1658	13.7324	8.88889	13.5135	579	96	435	56	383	89	220	49	496	70	43	14	281	170	192	104	133	66	245	39	328	32	32	5
1645	MFN2	Cassette	-8.4268	2.07417	3.11124e-05	0.0407058	393.333	385.941	374.375	D1A3,11963108-11963128:11971808-11971828	D1A2,11963108-11963128:11964613-11964633	chr1:11963128-11971808:+	87.8843	87.0324	86.3894	84.3829	86.0267	82.904	76.9231	77.9174	77.1889	88.2614	87.1915	88.0795	134	972	104	698	144	914	124	670	115	708	73	354	249	830	123	434	99	335	106	797	109	742	18	133
1649	GIPC1	Cassette	13.6608	4.78642	9.32791e-06	0.121406	802.444	762.412	796.458	D1A3,14467848-14467868:14463535-14463555	D1A2,14467848-14467868:14464704-14464724	chr19:14463555-14467848:-	66.0339	68.2133	62.7515	66.83	65.7005	61.831	78.3916	79.7129	78.5579	71.3158	72.6521	66.0714	662	1287	459	985	574	967	474	955	568	1088	271	439	661	2398	325	1277	226	828	654	1626	562	1493	114	222
1651	MAGI1	Cassette	-0.416667	-0.416667	0.363217	0.363217	33.8889	34.1765	35.5833	D1A3,65321913-65321933:65317827-65317847	D1A2,65321913-65321933:65319847-65319867	chr3:65317847-65321913:-	0	0	2.5	0	0	0	0	0	0	0	0	0	91	0	69	0	39	1	54	0	71	0	12	0	151	0	83	0	39	0	90	0	138	0	16	0
1652	MAPK3	Cassette	19.3128	-6.40427	0.000311378	0.225361	31	35.5882	33.875	D1A3,30036491-30036511:30035805-30035825	D1A2,30036491-30036511:30036087-30036107	chr16:30035825-30036491:-	82.7586	72	84.7059	86.9048	76.3158	79.3103	98.9362	100	100	68.1416	80.916	72.7273	15	72	14	36	13	72	11	73	9	29	6	23	1	93	0	48	0	43	36	77	25	106	3	8
1653	CSGALNACT1	Cassette	0.451909	-0.214227	0.82476	0.916969	45.2778	45.0588	44.5417	D1A3,19503561-19503581:19407901-19407921	D1A2,19503561-19503581:19493049-19493069	chr8:19407921-19503561:-	99.1525	95.8763	98.8235	96.6292	96.6942	93.9394	97.7273	94.186	100	95.5224	94.3925	100	1	117	4	93	1	84	3	86	4	117	2	31	3	129	5	81	0	54	6	128	6	101	0	13
1654	WARS	Cassette	9.36813	3.13699	0.300001	0.317121	26	26.0588	25.2917	D1A3,99912349-99912369:99897991-99898011	D1A2,99912349-99912369:99905328-99905348	chr14:99898011-99912349:-	80.5556	76.1905	63.75	75.5556	69.4915	75	69.7368	86.0465	92.5926	78.5714	77.7778	73.3333	14	58	10	32	29	51	11	34	18	41	6	18	23	53	6	37	2	25	15	55	12	42	4	11
1655	MINK1	Alt3Prime	1.82941	-4.49349	0.159763	0.329831	439.778	427.059	456.458	D1A3,4735181-4735201:4735586-4735606	D1A2,4735181-4735201:4735526-4735546	chr17:4735201-4735787:+	85.1064	84.438	82.2967	84.2711	83.4379	84.1785	85.3448	84.5251	87.4826	81.0356	84.6209	72.7273	154	880	108	586	148	688	123	659	132	665	78	415	238	1386	145	792	90	629	282	1205	215	1183	42	112
1656	RBM9	Cassette	-1.33699	-0.67299	0.122843	0.538844	100.222	100.059	96.9583	D1A3,34482097-34482117:34472534-34472554	D1A2,34482097-34482117:34476430-34476450	chr22:34472554-34482097:-	0.396825	1.63934	0.380228	0.531915	2.8436	4.70588	0	0.543478	0.694444	0.729927	0	2.5	251	1	180	3	262	1	187	1	205	6	81	4	294	0	183	1	143	1	272	2	209	0	39	1
1657	ILK	Alt3Prime	7.20942	0.487238	0.0345677	0.872373	147.444	142.941	148.375	D1A3,6581608-6581628:6582031-6582051	D1A2,6581608-6581628:6581985-6582005	chr11:6581628-6582166:+	70.7246	78.1818	70.7937	66.2379	79.7297	76	83.9175	80.5054	78.0392	75.4797	76.6404	70.1754	101	244	48	172	92	223	105	206	60	236	36	114	78	407	54	223	56	199	115	354	89	292	17	40
1658	FAM76B	Cassette	12.7699	0.612076	0.0283203	0.913168	121.556	129.588	122.458	D1A3,95152418-95152438:95151749-95151769	D1A2,95152418-95152438:95151927-95151947	chr11:95151769-95152418:-	35.4749	39.3305	28.2158	34.8178	26.9461	52.8571	47.8723	45.2261	54.0323	40.118	29.3629	41.1765	231	127	145	94	173	68	161	86	244	90	33	37	196	180	109	90	57	67	203	136	255	106	30	21
1661	PEX11A	Cassette	5.30356	2.27066	0.000403627	0.323636	398.333	451	424.708	D1A3,88034811-88034831:88028163-88028183	D1A2,88034811-88034831:88030761-88030781	chr15:88028183-88034811:-	91.1436	91.2929	89.9394	91.4432	92.2078	90.4145	95.5669	96.5135	97.0509	92.735	90.6589	96.6387	103	1060	66	692	83	742	67	716	84	994	37	349	52	1121	22	609	11	362	102	1302	129	1252	8	230
1663	CASP10	AltEnd	-0.185701	0	0.42265	#DIV/0!	214.778	151.176	192.5	D1A3,201782510-201782530:201801900-201801920	D1A2,201782510-201782530:201790555-201790575	chr2:201782530-201802355:+	100	100	100	100	100	100	100	100	99.4429	100	100	100	0	458	0	271	0	332	0	335	0	420	0	153	0	1024	0	514	2	357	0	375	0	331	0	48
1664	SLC25A26	Cassette	2.15649	0.411915	0.0299865	0.73995	454.833	461.353	465.542	D1A3,66396473-66396493:66495973-66495993	D1A2,66396473-66396493:66479477-66479497	chr3:66396493-66495973:+	95.6522	94.3713	95.666	95.2218	95.0348	95.6923	97.5015	96.5602	98.227	94.5392	94.6896	97.8261	45	990	47	788	41	905	42	837	57	1091	14	311	41	1600	28	786	10	554	80	1385	71	1266	4	180
1665	AFF4	Cassette	0.243578	-2.20776	0.543481	0.00995981	562.944	659.882	613.833	D1A3,132295768-132295788:132267975-132267995	D1A2,132295768-132295788:132290778-132290798	chr5:132267995-132295768:-	93.6572	94.0114	95.0858	93.5429	93.0556	92.6702	94.155	93.5943	93.9929	91.1363	90.9713	92.2807	94	1388	63	989	63	1219	76	1101	110	1474	42	531	92	1482	54	789	34	532	188	1933	198	1995	22	263
1668	MAPKAP1	Cassette	-3.66112	-0.965285	0.00342788	0.0290775	419.333	387.529	353.542	D1A3,127308409-127308429:127270189-127270209	D1A2,127308409-127308429:127286663-127286683	chr9:127270209-127308409:-	97.7011	97.7528	97.986	98.009	96.6555	97.6744	93.5162	94.7644	93.6255	96.3719	96.4789	97.1429	28	1190	22	957	23	1119	22	1083	40	1156	11	462	52	750	20	362	16	235	16	425	15	411	2	68
1670	NCK2	Cassette	-1.21498	3.40863	0.298698	0.0434549	685	597	630.375	D1A3,105838157-105838177:105875869-105875889	D1A2,105838157-105838177:105864215-105864235	chr2:105838177-105875869:+	91.0579	92.08	90.5512	88.8128	91.1139	88.8563	90.2481	89.8277	87.5153	93.4189	92.4332	95.6098	142	1446	99	1151	144	1380	147	1167	142	1456	76	606	228	2110	124	1095	102	715	82	1164	102	1246	9	196
1672	COL3A1	Cassette	0	-2.08333	#DIV/0!	0.42265	12.0556	8.94118	10.625	D1A3,189565891-189565911:189567008-189567028	D1A2,189565891-189565911:189566331-189566351	chr2:189565911-189567008:+	100	100	100	100	100	100	100	100	100	93.75	100	100	0	18	0	28	0	21	0	17	0	30	0	12	0	31	0	35	0	25	1	15	0	16	0	6
1674	CLIP1	Cassette	-1.53592	-0.78842	0.000232122	0.0555812	351.889	396.353	331	D1A3,121403225-121403245:121397959-121397979	D1A2,121403225-121403245:121401623-121401643	chr12:121397979-121403225:-	2.52238	1.67411	1.566	1.43369	1.52749	2.02703	0.449102	0.318471	0	1.4881	0.740741	0.78125	1198	31	881	15	880	14	825	12	967	15	290	6	665	3	313	1	218	0	662	10	804	6	127	1
1675	DENND1A	Cassette	0.46969	0.606907	0.241475	0.142587	184.833	156	171.5	D1A3,125432475-125432495:125385350-125385370	D1A2,125432475-125432495:125411561-125411581	chr9:125385370-125432475:-	99.115	99.7085	99.7573	100	100	97.7778	99.8594	99.729	100	100	100	100	4	448	1	342	1	411	0	282	0	371	3	132	1	710	1	368	0	252	0	341	0	387	0	61
1676	KIRREL3	Cassette	-14.6523	-4.00739	0.0129226	0.573851	88.8889	79.7059	79.0417	D1A3,125811915-125811935:125806611-125806631	D1A2,125811915-125811935:125810388-125810408	chr11:125806631-125811915:-	80	85.7143	74.3119	82.4468	80	66.9355	66.8182	66.1972	57.732	82.4	77.1242	63.1579	50	200	23	138	56	162	33	155	40	160	41	83	73	147	48	94	41	56	22	103	35	118	7	12
1678	FUBP3	Cassette	-1.62593	0.66792	0.469951	0.270756	102.111	103.176	94.7917	D1A3,132478215-132478235:132481562-132481582	D1A2,132478215-132478235:132479495-132479515	chr9:132478235-132481562:+	99.3103	97.3404	98.5915	99.2337	99.3127	97.5	98.5075	93.2692	98.9899	98.9247	98.7234	100	2	288	5	183	4	280	2	259	2	289	3	117	3	198	7	97	1	98	2	184	3	232	0	16
1680	FLOT2	Cassette	-2.04706	-1.26205	0.00725012	0.0458251	613.611	640.941	626.042	D1A3,24240088-24240108:24235439-24235459	D1A2,24240088-24240108:24237071-24237091	chr17:24235459-24240088:-	3.42679	1.81191	3.15024	2.62919	2.34375	5.17647	0.967586	0.639488	1.52091	1.74696	1.74603	1.99005	1550	55	1138	21	1199	39	1074	29	1375	33	403	22	2047	20	1243	8	777	12	1856	33	1857	33	197	4
1681	C1orf43	Cassette	8.38231	0.564471	0.000963513	0.850909	310.278	299	299.875	D1A3,152459441-152459461:152453654-152453674	D1A2,152459441-152459461:152459017-152459037	chr1:152453674-152459441:-	74.5314	71.5667	79.0551	80.2013	77.8351	75.9036	84.2204	85.4317	85.0416	79.443	72.1854	79.6117	231	676	147	370	133	502	118	478	172	604	40	126	169	902	81	475	54	307	155	599	210	545	21	82
1683	KIF21A	Cassette	1.28737	0.220854	0.000533088	0.103022	1247.44	1411.59	1293.46	D1A3,38031845-38031865:38022173-38022193	D1A2,38031845-38031865:38026553-38026573	chr12:38022193-38031845:-	0.577744	0.316456	0.225904	0.307963	0.278207	0	1.40092	1.54584	1.76849	0.612295	0.560938	0.342466	3958	23	2835	9	2650	6	2266	7	3226	9	419	0	3871	55	1847	29	1222	22	4058	25	3900	22	582	2
1684	ARFIP2	Cassette	54.848	2.76916	0.00621748	0.0337774	114.278	144.235	107.875	D1A3,6456543-6456563:6455984-6456004	D1A2,6456543-6456563:6456438-6456458	chr11:6456004-6456543:-	2.06897	1.14504	1.62162	2.16216	1.38408	0	50.7937	65	52.9412	4.60251	5.03876	2.85714	426	9	259	3	364	6	362	8	285	4	194	0	31	32	14	26	16	18	228	11	245	13	34	1
1685	ZFP64	AltEnd	-1.09365	-2.73438	0.767529	0.613295	32.5556	28.8824	31	D1A3,50210068-50210088:50148513-50148533	D1A2,50210068-50210088:50203354-50203374	chr20:50133956-50210068:-	77.6596	92.1569	90.7692	75.4386	85.2459	80.7692	86.9231	80.3279	80.4878	84.375	72.7273	85.7143	21	73	4	47	6	59	14	43	9	52	5	21	17	113	12	49	8	33	15	81	15	40	1	6
1689	CADM1	Cassette	-1.17763	3.72998	0.0251548	0.43428	124.944	114	125.917	D1A3,114585503-114585523:114554685-114554705	D1A2,114585503-114585523:114574348-114574368	chr11:114554705-114585503:-	4.07407	4.16667	5.02283	5.52147	3.36134	3.48837	2.65018	3.23625	3.39806	4.31034	4.0107	15.6863	259	11	184	8	208	11	154	9	230	8	83	3	551	15	299	10	199	7	333	15	359	15	43	8
1690	POMT1	MulSkip	-16.3076	2.66011	0.0953861	0.427202	19.2778	19.8235	19.7083	D1A3,133368261-133368281:133371610-133371630	D1A2,133368261-133368281:133369396-133369416	chr9:133368281-133371610:+	87.234	93.1034	86.0465	91.4894	93.0233	88.2353	84.7458	66.6667	69.2308	96.2963	93.75	87.5	6	41	2	27	6	37	4	43	3	40	2	15	9	50	12	24	8	18	2	52	4	60	1	7
1692	DENND1A	Cassette	0.267989	0.403452	0.238256	0.0618257	266.889	242.824	256.083	D1A3,125254375-125254395:125242571-125242591	D1A2,125254375-125254395:125252829-125252849	chr9:125242591-125254375:-	99.7347	99.6503	99.67	99.3548	99.8158	98.7179	99.5984	99.6774	100	99.8261	99.8561	100	2	752	2	570	2	604	2	308	1	542	1	77	4	992	2	618	0	325	1	574	1	694	0	72
1695	TJP2	MulSkip	-3.16069	-3.81954	0.0128126	0.223109	108.889	91.5882	100.75	D1A3,71052940-71052960:71057550-71057570	D1A2,71052940-71052960:71054110-71054130	chr9:71052960-71057550:+	98.2206	98.6111	97.6608	94.2982	99.505	99	95.3052	95.2607	93.6	94.4724	97.7169	90	5	276	3	213	4	167	13	215	1	201	1	99	20	406	10	201	8	117	11	188	5	214	4	36
1698	DMXL2	Cassette	-0.19892	0.0677507	0.273331	0.363217	145.944	122.471	127.5	D1A3,49542867-49542887:49538264-49538284	D1A2,49542867-49542887:49539129-49539149	chr15:49538284-49542867:-	100	100	100	99.5935	100	100	99.6016	99.5984	100	100	100	100	0	413	0	280	0	339	1	245	0	371	0	76	2	500	1	248	0	151	0	197	0	203	0	33
1699	ACTL6A	Alt5Prime	-0.491779	2.93688	0.685007	0.00259273	2214.11	2023.88	2060.42	D1A3,180763435-180763455:180770305-180770325	D2A3,180763579-180763599:180770305-180770325	chr3:180763401-180770305:+	78.9878	79.845	78.2658	78.4584	78.7382	78.3876	78.7139	76.3208	79.8313	82.2751	81.0587	81.8182	1204	4526	832	3296	955	3439	1062	3868	1102	4081	445	1614	1526	5643	865	2788	526	2082	804	3732	823	3522	130	585
1700	MICAL3	Cassette	0.20195	0.11731	0.475916	0.700134	223.389	237.412	211.5	D1A3,16748643-16748663:16734769-16734789	D1A2,16748643-16748663:16747104-16747124	chr22:16734789-16748643:-	0.474684	0.956938	1.6835	1.30435	1.90779	1.97628	1.79641	1.57233	1.38889	1.22951	1.80361	1.47059	629	3	414	4	584	10	454	6	617	12	248	5	492	9	313	5	213	3	482	6	490	9	67	1
1701	ATXN2	Cassette	-0.225034	0.102453	0.656557	0.495957	294	291.412	278.833	D1A3,110407899-110407919:110392909-110392929	D1A2,110407899-110407919:110407498-110407518	chr12:110392929-110407899:-	99.5546	99.8433	99.8489	100	99.5157	99.3976	100	99.789	98.6159	99.696	99.6914	100	4	894	1	637	1	661	0	529	4	822	1	165	0	810	1	473	4	285	2	656	2	646	0	94
1703	SP3	Cassette	4.19326	18.1151	0.77921	0.0743858	13	13.8824	13.4583	D1A3,174537378-174537398:174529186-174529206	D1A2,174537378-174537398:174536837-174536857	chr2:174529206-174537378:-	80.5556	63.3333	85	86.1111	62.5	50	63.8298	62.5	100	80	88.0952	100	7	29	11	19	3	17	5	31	9	15	1	1	17	30	9	15	0	15	8	32	5	37	0	7
1704	AP1M1	Cassette	0.0763683	1.62593	0.901865	0.35209	117.889	108.941	107.417	D1A3,16180968-16180988:16198231-16198251	D1A2,16180968-16180988:16182170-16182190	chr19:16180988-16198231:+	0.817439	1.28755	0	0.561798	0	0	0	0	1.5625	0.483092	0.966184	4.7619	364	3	230	3	314	0	177	1	231	0	73	0	423	0	175	0	126	2	206	1	205	2	40	2
1705	HMGN3	Alt5Prime	-3.1851	-8.43426	0.0767523	0.0136067	1233.67	931.353	1121.08	D1A3,79968752-79968772:79968142-79968162	D2A3,79968711-79968731:79968142-79968162	chr6:79968162-79968825:-	57.7415	59.9231	56.4806	57.5342	59.3868	54.9784	52.8853	53.9729	56.6088	49.0461	51.881	46.7925	1190	1626	834	1247	920	1194	651	882	967	1414	208	254	2580	2896	1425	1671	975	1272	1095	1054	1100	1186	141	124
1707	MBNL2	Cassette	4.11769	-0.160411	0.0129869	0.603408	949.389	720.647	829.75	D1A3,96807870-96807890:96816713-96816733	D1A2,96807870-96807890:96815390-96815410	chr13:96807890-96816713:+	0.565238	0.611995	0.902527	0.634115	0.739176	0.371747	4.56363	4.00198	5.69986	0.542636	0.88853	0	2111	12	1624	10	1647	15	1567	10	1880	14	536	2	4057	194	1943	81	1307	79	1283	7	1227	11	297	0
1710	PKN1	AltStart	-0.0359431	0.21097	0.916236	0.363217	69.3889	68.4706	69.375	D2A3,14412121-14412141:14412954-14412974	D1A3,14405334-14405354:14412954-14412974	chr19:14405165-14412954:+	100	100	100	100	100	98.7342	100	99.2593	100	100	100	100	0	157	0	127	0	153	0	143	0	167	1	78	0	192	1	134	0	96	0	184	0	199	0	33
1711	PKP4	Cassette	-3.86524	-0.0559991	0.0205331	0.962124	301.944	274.765	265.667	D1A3,159098054-159098074:159167827-159167847	D1A2,159098054-159098074:159142028-159142048	chr2:159098074-159167827:+	92.924	93.5961	94.7149	96.0546	92.4381	93.6709	91.7105	89.2774	89.1156	93.8462	95.4976	92.1875	68	893	39	570	38	681	26	633	58	709	15	222	63	697	46	383	32	262	28	427	19	403	5	59
1712	SEC13	Cassette	-0.0855363	0.05732	0.244558	0.350315	4356.61	4536.65	4204	D1A3,10337733-10337753:10334758-10334778	D1A2,10337733-10337753:10335836-10335856	chr3:10334778-10337733:-	0.588918	0.458716	0.667544	0.467126	0.347092	0.334541	0.368281	0.336649	0.47043	0.520181	0.513406	0.570342	11985	71	9114	42	10565	71	8523	40	10623	37	3575	12	12715	47	6513	22	4443	21	10327	54	10464	54	1569	9
1713	SEC13	Cassette	-0.083514	-0.00505396	0.00979408	0.909464	4341.5	4520.41	4189.08	D1A3,10337733-10337753:10334758-10334778	D1A2,10337733-10337753:10335980-10336000	chr3:10334778-10337733:-	0.116676	0.218962	0.179516	0.0820633	0.103442	0.139665	0.0785855	0.0460405	0.0449944	0.0774069	0.200286	0.127307	11985	14	9114	20	10565	19	8523	7	10623	11	3575	5	12715	10	6513	3	4443	2	10327	8	10464	21	1569	2
1714	FAM134C	Cassette	1.86778	2.92954	0.330818	0.259241	38.1111	40.6471	40.875	D1A3,37993377-37993397:37991661-37991681	D1A2,37993377-37993397:37992415-37992435	chr17:37991681-37993377:-	97.3333	93.8776	90	93	94.3182	92.5926	98.0952	93.5484	94.5205	99.2701	97.2222	92.8571	2	73	3	46	8	72	7	93	5	83	4	50	2	103	4	58	4	69	1	136	4	140	1	13
1715	NCOA6	Cassette	-5.1374	#DIV/0!	0.445169	#DIV/0!	12.6667	8.64706	10.875	D1A3,32798271-32798291:32788203-32788223	D1A2,32798271-32798291:32794786-32794806	chr20:32788223-32798271:-	93.3333	80.7692	77.4194	83.3333	71.4286	75	70.3704	85.2941	69.5652	80	92.3077	#DIV/0!	2	28	5	21	7	24	2	10	4	10	1	3	16	38	5	29	7	16	4	16	1	12	0	0
1716	FBXW2	Cassette	-1.3204	1.494	0.476441	0.0710321	56.5556	53.6471	54	D1A3,122589867-122589887:122578305-122578325	D1A2,122589867-122589887:122580624-122580644	chr9:122578325-122589867:-	96.5318	100	97.0803	98.5294	97.2973	97.0149	93.662	96.8085	98.7952	98.4496	99.2593	100	6	167	0	75	4	133	2	134	3	108	2	65	9	133	3	91	1	82	2	127	1	134	0	14
1717	RAB4A	Alt3Prime	-1.14206	-0.163403	0.00216899	0.365414	1675.44	1455.71	1582.54	D1A3,227498260-227498280:227499889-227499909	D1A2,227498260-227498280:227499851-227499871	chr1:227498280-227500006:+	97.7324	97.9635	98.2488	97.9868	98.029	98.8862	97.3036	96.8268	96.8667	97.9967	97.9984	97.9381	91	3922	58	2790	58	3254	58	2823	76	3780	14	1243	173	6243	105	3204	71	2195	72	3522	73	3574	12	570
1718	EIF4B	Cassette	-1.84173	4.13687	0.339616	0.525847	281.667	259.353	284.75	D1A3,51686527-51686547:51696523-51696543	D1A2,51686527-51686547:51688647-51688667	chr12:51686547-51696523:+	0.515464	0.318471	0	3.30189	2.07039	11.1111	0.407166	1.63934	1.08696	1.69252	1.6684	17.7083	772	4	626	2	506	0	205	7	473	10	40	5	1223	5	720	12	455	5	697	12	943	16	79	17
1719	LIMCH1	Cassette	-62.9298	2.33556	4.65321e-05	0.228906	109.056	133.412	112.083	D1A3,41316194-41316214:41341273-41341293	D1A2,41316194-41316214:41335705-41335725	chr4:41316214-41341273:+	85.6707	83.945	88.1988	85.8462	85.3583	81.7568	22.4806	25	19.1176	85.9599	86.2385	90.1961	47	281	35	183	38	284	46	279	47	274	27	121	100	29	78	26	55	13	49	300	45	282	5	46
1720	ATP1B3	Cassette	0.0171759	0.00439731	0.690198	0.924563	1366.56	1283.35	1287.08	D1A3,143078422-143078442:143105151-143105171	D1A2,143078422-143078442:143103667-143103687	chr3:143078442-143105151:+	0.0828729	0.0380662	0.0616523	0.128096	0.0741015	0	0.150635	0.0384025	0.0548847	0.134183	0.0714031	0	3617	3	2626	1	3242	2	2339	3	2697	2	993	0	4640	7	2603	1	1821	1	2977	4	2799	2	510	0
1721	MTR	Cassette	-1.89239	0	0.213957	#DIV/0!	23.0556	25.3529	23.75	D1A3,235059171-235059191:235065469-235065489	D1A2,235059171-235059191:235061888-235061908	chr1:235059191-235065469:+	100	100	100	100	100	100	96.3636	97.9592	100	100	100	100	0	63	0	41	0	68	0	53	0	51	0	17	2	53	1	48	0	18	0	68	0	74	0	13
1722	SGCE	Cassette	-0.147864	0.290642	0.750662	0.686185	83.0556	84.0588	78.625	D1A3,94123237-94123257:94097069-94097089	D1A2,94123237-94123257:94106676-94106696	chr7:94097089-94123237:-	0	0.8	0.47619	0.97561	2.15054	0	0	0.757576	1	1.0929	1.9802	0	208	0	124	1	209	1	203	2	182	4	103	0	226	0	131	1	99	1	181	2	198	4	7	0
1723	MYCBP2	Cassette	3.70851	14.7811	0.462708	0.0155914	23.2778	17.8824	21.6667	D1A3,76611331-76611351:76598658-76598678	D1A2,76611331-76611351:76601346-76601366	chr13:76598678-76611331:-	22.4138	33.3333	24.4898	22.7273	25.5319	40	28.5714	27.7778	39.0244	49.0566	39.5349	40	45	13	16	8	37	12	17	5	35	12	3	2	85	34	39	15	25	16	27	26	26	17	3	2
1724	SCARB1	Cassette	4.12236	-0.157665	0.253951	0.979828	37	39.9412	36.375	D1A3,123836855-123836875:123829065-123829085	D1A2,123836855-123836875:123833290-123833310	chr12:123829085-123836855:-	89.6226	85.7143	92.4731	90	94.5205	76.4706	92.0455	95.8333	88.8889	93.9759	92.1739	77.7778	11	95	9	54	7	86	6	54	8	138	4	13	7	81	2	46	5	40	5	78	9	106	2	7
1726	DDX42	Cassette	-4.37329	-1.34498	0.0022418	0.444823	201.056	207.588	192.708	D1A3,59205448-59205468:59218125-59218145	D1A2,59205448-59205468:59206199-59206219	chr17:59205468-59218125:+	10.0167	9.38338	9.69388	8.98058	9.35065	11.2299	5.64972	4.44444	6.11354	11.1814	7.65957	6.45161	539	60	338	35	531	57	375	37	349	36	166	21	501	30	301	14	215	14	421	53	434	36	58	4
1727	DZIP3	Cassette	3.84001	-0.524722	0.228314	0.876903	59	51	57.3333	D1A3,109844031-109844051:109848153-109848173	D1A2,109844031-109844051:109845700-109845720	chr3:109844051-109848153:+	97.037	98.1481	100	97.1014	99.2647	81.8182	98.951	99.2537	100	97.0803	96.3636	91.6667	4	131	2	106	0	103	2	67	1	135	2	9	3	283	1	133	0	80	4	133	6	159	1	11
1728	MTMR14	Cassette	-0.0154554	0.738341	0.988273	0.227026	202	248.118	234.042	D1A3,9706807-9706827:9718473-9718493	D1A2,9706807-9706827:9714394-9714414	chr3:9706827-9718473:+	98.1785	98.0663	96.146	95.8549	97.0655	98.2301	96.6767	98.9437	96.1039	97.5283	97.7907	98.6667	10	539	7	355	19	474	16	370	13	430	4	222	22	640	3	281	9	222	24	947	19	841	2	148
1729	CASP8	Cassette	0	0	#DIV/0!	#DIV/0!	120.333	125.294	123.625	D1A3,201839739-201839759:201844483-201844503	D1A2,201839739-201839759:201842477-201842497	chr2:201839759-201844483:+	0	0	0	0	0	0	0	0	0	0	0	0	303	0	205	0	272	0	229	0	271	0	49	0	391	0	237	0	209	0	390	0	373	0	38	0
1731	KIAA0819	Cassette	-10.0965	-6.47049	5.11957e-06	0.000875448	336.333	307.235	308.083	D1A3,16679455-16679475:16673559-16673579	D1A2,16679455-16679475:16675303-16675323	chr22:16673579-16679455:-	8.40046	8.95954	11.7188	11.6152	11.5681	12.4514	0.530973	1.27389	0.262467	5.26316	4.76948	2.91262	796	73	630	62	678	90	487	64	688	90	225	32	1124	6	620	8	380	1	576	32	599	30	100	3
1732	PRDM1	AltStart	-1.82677	-7.28458	0.331379	0.00979057	110.5	79.4118	100.083	D2A3,106653642-106653662:106653867-106653887	D1A3,106650282-106650302:106653867-106653887	chr6:106640887-106653867:+	96.875	97.8417	98.9744	93.2099	97.6526	94.6667	91.954	96.0432	96.1326	86.8687	89.5833	91.3043	7	217	3	136	2	193	11	151	5	208	4	71	42	480	11	267	7	174	26	172	20	172	2	21
1733	NACA	Cassette	-0.00441391	-0.00441391	0.0824061	0.0824061	5601.5	5432.18	5367.58	D1A3,55404502-55404522:55394718-55394738	D1A2,55404502-55404522:55401490-55401510	chr12:55394738-55404502:-	0.00659022	0.00989022	0	0.010003	0	0	0	0	0	0	0	0	15173	1	10110	1	12562	0	9996	1	12568	0	3940	0	18189	0	10439	0	7847	0	13772	0	12709	0	1514	0
1734	WIPI2	Cassette	-1.11381	1.17817	0.437777	0.799595	148.944	125.588	148.667	D1A3,5196630-5196650:5205732-5205752	D1A2,5196630-5196650:5199274-5199294	chr7:5196650-5205732:+	6.64336	4.47761	7.52212	1.49254	4.70085	8.25688	2.67983	5.62347	4.90196	2.75	2.6253	14.7059	267	19	192	9	209	17	198	3	223	11	100	9	690	19	386	23	291	15	389	11	408	11	58	10
1738	SNX11	Cassette	0.235432	0.45032	0.268613	0.0655902	337.5	340.941	342.75	D1A3,43540179-43540199:43544391-43544411	D1A2,43540179-43540199:43543068-43543088	chr17:43540199-43544391:+	1.10193	0.598802	0.430416	0.477707	0.832178	0.268097	0.569569	1.0279	0.963391	0.782014	1.25392	1.16959	718	8	498	3	694	3	625	3	715	6	372	1	1222	7	674	7	514	5	1015	8	945	12	169	2
1739	FMNL3	Cassette	1.33402	2.10931	0.213027	0.0479408	47.1111	43.8235	44.7917	D1A3,48326935-48326955:48325933-48325953	D1A2,48326935-48326955:48326783-48326803	chr12:48325953-48326935:-	100	94.0476	98.4	97.9167	97.7778	97.2973	98.2143	100	98.5075	100	99.0476	100	0	121	5	79	2	123	2	94	2	88	2	72	2	110	0	79	1	66	0	114	1	104	0	8
1740	TXNRD1	Cassette	0.294896	0.236993	0.0943333	0.276826	709	751.412	674.25	D1A3,103205234-103205254:103229197-103229217	D1A2,103205234-103205254:103206838-103206858	chr12:103205254-103229197:+	0.431655	0.068306	0.567859	0.618812	0.662651	0.646831	0.950783	0.585938	0.846024	0.45045	0.998129	0.760456	2076	9	1463	1	1751	10	1606	10	1649	11	768	5	1771	17	1018	6	586	5	1547	7	1587	16	261	2
1741	TEAD1	Cassette	2.5902	3.18065	0.0378109	0.0404694	4599.67	4667	4531.12	D1A3,12840417-12840437:12842960-12842980	D1A2,12840417-12840437:12842808-12842828	chr11:12840437-12842960:+	69.1174	68.2531	65.9454	66.8985	68.2106	65.9479	70.948	70.3894	68.6197	70.0869	69.3822	72.2594	3940	8818	2955	6353	3195	6187	3093	6251	3617	7761	1216	2355	4327	10567	2251	5351	1430	3127	3580	8388	3687	8355	539	1404
1742	NUP98	Cassette	-5.34332	-0.362112	0.0030858	0.379671	1608.28	1638.29	1586.71	D1A3,3669152-3669172:3661227-3661247	D1A2,3669152-3669172:3663980-3664000	chr11:3661247-3669152:-	98.9866	98.4112	98.6653	98.5794	99.1944	99.3523	93.6767	92.7026	94.1854	98.8434	98.7958	97.8691	43	4200	51	3159	54	3992	46	3192	32	3940	10	1534	291	4311	172	2185	101	1636	50	4273	50	4102	14	643
1743	MKNK1	Cassette	-0.676005	-0.502854	0.630017	0.53745	102.389	118.765	107.417	D1A3,46810321-46810341:46806737-46806757	D1A2,46810321-46810341:46809778-46809798	chr1:46806757-46810321:-	3.96825	5.51724	4.33213	5	5.48523	3.62319	5.90406	1.82927	4.20168	3.96341	3.1339	5.35714	242	10	137	8	265	12	228	12	224	13	133	5	255	16	161	3	114	5	315	13	340	11	53	3
1744	EPB41	Cassette	-30.5797	5.86915	0.00061831	0.290361	316.111	294.529	290.417	D1A3,29252391-29252411:29264080-29264100	D1A2,29252391-29252411:29259520-29259540	chr1:29252411-29264080:+	79.0652	80.5519	84.0278	70.4082	77.3779	54.2056	41.4934	43.2836	46.3023	80.2657	84.6045	75.5556	215	812	148	613	115	605	116	276	176	602	49	58	619	439	304	232	167	144	104	423	109	599	11	34
1745	RHOC	Cassette	2.18924	13.1632	0.165651	0.00201652	2690.94	2530.53	2438.54	D1A3,113051222-113051242:113047931-113047951	D1A2,113051222-113051242:113049293-113049313	chr1:113047951-113051222:-	32.3606	32.7313	33.1768	35.3616	33.9147	41.1337	36.7256	36.7658	37.4157	46.1737	46.4106	51.2445	5215	2495	3687	1794	4127	2049	3718	2034	4092	2100	1620	1132	4688	2721	2530	1471	1855	1109	2708	2323	2344	2030	333	350
1746	GRIP1	Cassette	4.97143	-5.31361	0.278108	0.457663	25.6111	27.2941	26.5833	D1A3,65057220-65057240:65051954-65051974	D1A2,65057220-65057240:65057088-65057108	chr12:65051974-65057220:-	28.125	26	37.2549	32.7586	38	12.5	30.7692	36.1702	35.2941	15.2381	22.807	33.3333	46	18	37	13	32	19	39	19	31	19	14	2	63	28	30	17	22	12	89	16	44	13	10	5
1747	NDUFV3	Cassette	8.21331	4.04206	0.0155954	0.354333	489.5	495.412	457.833	D1A3,43190206-43190226:43202042-43202062	D1A2,43190206-43190226:43196360-43196380	chr21:43190226-43202042:+	13.6681	12.2164	18.3835	17.4145	15.7333	20.4651	21.2648	26.9663	25.3493	24.0741	23.3562	13.6364	1238	196	1006	140	1030	232	773	163	948	177	342	88	996	269	520	192	374	127	779	247	781	238	114	18
1749	TRAF2	Cassette	-0.267691	0.119906	0.563449	0.179829	177	158.294	164.625	D1A3,138922484-138922504:138930813-138930833	D1A2,138922484-138922504:138924192-138924212	chr9:138922504-138930813:+	99.5902	100	100	99.6904	100	100	100	98.8372	100	100	100	100	2	486	0	323	0	453	1	322	0	339	0	199	0	546	3	255	0	257	0	349	0	349	0	67
1752	HNRNPA2B1	Cassette	-4.0238	15.4397	0.0165104	0.126197	125.333	70.7647	100.083	D1A3,26198639-26198659:26196585-26196605	D1A2,26198639-26198659:26197253-26197273	chr7:26196605-26198639:-	9.73451	5.95238	6.32911	6.57895	11.399	3.57143	2.53165	3.03951	4.14013	24.6377	32.3529	11.1111	204	22	158	10	222	15	142	10	171	22	81	3	539	14	319	10	301	13	52	17	46	22	8	1
1753	RNF115	Cassette	-4.5749	-1.78527	0.239122	0.461121	124.389	129.294	123.417	D1A3,144357510-144357530:144361839-144361859	D1A2,144357510-144357530:144359372-144359392	chr1:144357530-144361839:+	15.0289	8.7963	15.035	16.7286	12.4579	15.2778	7.71277	14.7826	5.44218	9.29577	11.4551	15.5556	294	52	197	19	243	43	224	45	260	37	61	11	347	29	196	34	139	8	322	33	286	37	38	7
1755	STAG2	Cassette	-1.95324	0.570743	0.00448224	0.140341	164.722	170.412	153.875	D1A3,123052275-123052295:123055548-123055568	D1A2,123052275-123052295:123052384-123052404	chrX:123052295-123055548:+	3	3.35196	4.53258	3.40909	4.41501	3.77358	1.60183	2.38095	1.3986	4.7619	4.02477	4.16667	485	15	346	12	337	16	340	12	433	20	153	6	430	7	205	5	141	2	340	17	310	13	46	2
[truncated: 2,490 more rows]
