# Supplementary material for: Co-regulatory activity of hnRNP K and NS1-BP in influenza and human mRNA splicing
Source: Nat Commun. 2018 Jun 19;9:2407. doi: 10.1038/s41467-018-04779-4 (PMC6008300; doi:10.1038/s41467-018-04779-4)
Supplement: Supplementary file 4 — Supplementary Data 2 [file 41467_2018_4779_MOESM4_ESM.xlsx]

## Sheet: IVT Templates
Figure	Construct	F Primer	R Primer
2	107-1003	taatacgattcactatagggttgaagatgtctttgcagggaagaac	ctccagctctatgttgacaaaatgaccatcg
2,3	1-106	taatacgattcactataggggcaaaagcaggtagatattg	gtctctgtgcgatctcggc
2,3	1-106 pC-mut	taatacgattcactataggggcaaaagcaggtagatattg	gtctctgtgcgatctcggcttttcttttgcctgactttacgatagagagaac
2,3,S2	1–68	taatacgattcactataggggcaaaagcaggtagatattg	acgatagagagaacgtacgtttcg
2,3,S2	1-68 pY-mut	taatacgattcactataggggcaaaagcaggtagatattg	acgatagactcttcgtacgtttcg
2,S2	1–50	taatacgattcactataggggcaaaagcaggtagatattg	gtttcgacctcggttagaag
S2	1-253	taatacgattcactataggggcaaaagcaggtagatattg	ctgggcacggtgagcgtgaacacaaatcc
S2	254-508	taatacgattcactatagggtgagcggggactgcagcgtagacgc	gcaatctgttcacaggttgcgcatacc
S2	509-778	taatacgattcactatagggtgactcccagcatcggtctcataggc	cccattcgtttctgataggcctgc
S2	779-1003	taatacgattcactatagggggtgcagatgcaacgattcaagtgatcc	ctccagctctatgttgacaaaatgaccatcg
S2	1–60	taatacgattcactataggggcaaaagcaggtagatattg	gagaacgtacgtttcgacc
S2	1–55	taatacgattcactataggggcaaaagcaggtagatattg	cgtacgtttcgacctcgg
S2	Mut1	taatacgattcactataggggcaaaagcaggtagatattg	acgatagagtgttcgtacgtttcg
S2	Mut2	taatacgattcactataggggcaaaagcaggtagatattg	acgatagacacaacgtacgtttcg
S4	pY-mut	taatacgattcactataggggcaaaagcaggtagatattg	tgcgatctcggctttgagggggcctgacgggacgatagacaatacgtacgt
S4	pC-mut	taatacgattcactataggggcaaaagcaggtagatattg	tgcgatctcggcttttaatggtcctgatggtacgatagagag
S4	pCpY-mut	taatacgattcactataggggcaaaagcaggtagatattg	tgcgatctcggcttttaatggtcctgatggtacgatagacaatacgtacgt
**Template used for all PCR reactions was full length IAV M segment derived from A/WSN/1933(H1N1) (GenBank: MF039638.1)

## Sheet: Extension Primers
Figure	Position	Sequence
1,4	903	gtatttaaagcgacgataaatgcatttg
1,3,4,S3	106	gtctctgtgcgatctcggc
1,4,S3	U1	TCAGCACATCCGGAGTGCAATGG

## Sheet: RT-PCR
Figure	Gene name	F-primer	R-primer	F2-Primer
6, Supp. Table 1	EIF2AK4	CAGAGAAGCTGACGAGGAGAGAAGTGG	GAAGATGATTCCATTGTGCTGCTGCACC
6, Supp. Table 1	CASP8	GGAGAAGAGGGTCATCCTGGGAGAAGG	CGAGATTGTCATTACCCCACACAACTCC
6, Supp. Table 1	DDR1	CCTGGGTCTGCCGGGAAGAGCGATG	GGCAGTGGAATCTGACCAGGAGCTGG
6, Supp. Table 1	NASP	GAGAATGGTGTGTTGGGAAACGCCTTG	GGACTGAATCATTTGGCATTTCTTCGG	GCTCAGGACTAGAGGAGAAGGTCAGG
6, Supp. Table 1	PEX5	TCCTGAGGAGGATCTGCAGCACAC	AGCTGACTTGGCTCGTTCAAACTCC
6, Supp. Table 1	EPB41L1	CGGTCAGAGGCTGAGGAGGGAGAGG	CATTGATGCTGGCCTGGTGCTTCAGC
6, Supp. Table 1	GTF2I	AGCCACCATTCTTCAGAGGGCAATG	GGCCTTTGGTCTCTTAGACGGTGG
6, Supp. Table 1	CARM1	CTATGACTTGAGCAGTGTTATTGCC	ATGGTGAACTGGCTGTTGACTGC
6, Supp. Table 1	NFAT5	GATGCCCTCGGACTTCATCTCATTG	CACCGCTTGTCTGACTCATTGATGC
6, Supp. Table 1	DMN1L	GGAGAAACAGGCTAGCCAGAGAATTACC	CTGTGGTTGGTTCTTGAACACCATCTCC
6, Supp. Table 1	HISPPD	GATGAAGTTGATCGAGCTGTGATATTG	ACAGTAGGATTCTGCTTCTGTTCCAC
6, Supp. Table 1	DKFZp434I0612	GGGCGCCAGGACCGGCCGAACGC	GGCTGCTCTGCCTCACTCGAAGTAGC
6, Supp. Table 1	C5orf33	CTGAGGCTTCAGGACCCCAACTTC	CAGGCCTTTGATCCTGTTCCAGTAC
6, Supp. Table 1	INF2	GGAAGTTCAAGGCAAGATGCC	AGCCTCTCTTGGCAGAATGGC
6, Supp. Table 1	SEC31A	CCATCATCTTCAGCTTATGCACTGCC	GGAGGGTCATTCCAACCATTCTGAGG
6, Supp. Table 1	CTTN	CGCCGTTGGCTTTGAGTATCAAGGC	CTTATCCATCCGATCCTTCTGCACC
6, Supp. Table 1	MLL5	CCTGTTCGCGGAGGTGCGGAGAGAC	CACAGTGCTCATTGCAAACATCTAAGTGC
6, Supp. Table 1	NUMB	GAGGCAGAGAGCATCAGCTCCCTG	GACCTGGAGAGGCAGCACCAGAAG
6, Supp. Table 1	SETD8	GGAGCAGTTGGCTGAGTTGTTGC	GTTTCCCCTGGCATTTGACTTCG
6, Supp. Table 1	MYOF	ATTGCTGCCTCTGGTGGGGAAGTG	AGCTCATCATAGGGGTCTGGGAATC
6, Supp. Table 1	HNRPDL	AAAAAGGTGGAAGAGGTGCTGCAGC	CTTCAATGTCGTCCTGCAAGATGGG
6, Supp. Table 1	CKLF	TTGAGGGAAAGTGCTGCTGCTGGG	CCCTCCACCAACTGTCAATGTTGTG
6, Supp. Table 1	TACC2	GGCAGATGATATCATCCAGCCCGC	GGAGCTTTGACAGGGGTCGTTGAC
6, Supp. Table 1	SEC31A	TCCGTACGAGAAACAGCAGCTCCC	GGGAAGCTGACCAGCAGCATTTGG
6, Supp. Table 1	ASAP1	GACAAGCTGGCACTGCCAGGATTC	CTCGACTGCTGGGATAGTCCCTCA
6, Supp. Table 1	M-RIP	CTGCAGTCGGTGCAGCGGGAACTGG	CGTCTGCAGCTCATCCTTGAGGGAGC
6, Supp. Table 1	MPRIP	CCTGTGTCACCCGGCAACTCAGAAAC	GTCCCTGGATTCAAAGAGCTTCAACCG
6, Supp. Table 1	MARK2	CTCTGGGAGCATCTTCAGCAAGTTC	TCATACTCCACGTGAAGCGGAGGG
6, Supp. Table 1	GIT1	ATGAGCTGGCGGAAAGGCTGGTTG	CGCCTGCAGCTTCTTCTTAGCAGC
6, Supp. Table 1	POLPID3	TTGAAGAGGAGTTCCCCTGCTGCC	CGCCTGAGGCTGCAAACTTCATCTG
6, Supp. Table 1	TJP1	CTCTGAGCCTGTAAGAGAGGACTCC	CTCGAGGTCTCTGCTGGCTTGTTTC
6, Supp. Table 1	EFNA1	TCCAGCGCTTCACACCTTTCACCC	CTGCTGCAAGTCTCTTCTCCTGTGG
6, Supp. Table 1	SMARCA1	GTGGTTATGAGTATTGTCGACTGGATGG	GCCAGGTTAATTCCGAGACCTCCAGC
6, Supp. Table 1	IL-15	GGGTTTCTGAGAAGACGCTGTCCCGC	GGAACATTGCTCCAAAGAGCCACATGG	CACCCTGCAGCCAGGACTCGATGGAG
2, Supp. 2	IAV M segment	taatacgattcactatagggtgagcggggactgcagcgtagacgc	gcaatctgttcacaggttgcgcatacc
